# Supplementary material for: Agrobacterium-Mediated Transformation of Tomato Elicits Unexpected Flower Phenotypes with Similar Gene Expression Profiles
Source: PLoS One. 2008 Aug 13;3(8):e2974. doi: 10.1371/journal.pone.0002974 (PMC2493039; doi:10.1371/journal.pone.0002974)
Supplement: Table S1 — Microarray data for LS1 and LS3 (1.95 MB XLS) [file pone.0002974.s001.xls]

## Sheet: SupplementalTable
x	Name	ID	LS1 (M)	LS3 (M)	MEAN (M)
10252	lipid transfer protein LTP1 precursor [C	1-1-7.1.9.4	-4.7472	-4.13238	-4.43979
5907	lipid transfer protein LTP1 precursor [C	1-1-4.3.2.6	-4.31569	-3.88169	-4.09869
2695	nine-cis-epoxycarotenoid dioxygenase4 [P	1-1-2.3.9.7	-3.37923	-3.35021	-3.36472
8996	OSJNBa0016O02.17 [Oryza sativa (japonica	1-1-6.2.9.8	-3.28374	-3.22664	-3.25519
1523	nine-cis-epoxycarotenoid dioxygenase4 [P	1-1-1.4.13.11	-3.05341	-3.07717	-3.06529
4768	expressed protein [Arabidopsis thaliana]	1-1-3.4.8.1	-3.63436	-3.00671	-3.32054
9681	Chlorophyll A-B binding protein 5, chlor	1-1-6.4.1.21	-3.03769	-2.91272	-2.9752
822	No hits found	1-1-1.2.20.3	-3.10225	-2.89513	-2.99869
5818	serine/threonine protein kinase (EC 2.7.	1-1-4.2.18.1	-2.78053	-2.88608	-2.83331
3980	photosystem I subunit XI [Nicotiana atte	1-1-3.2.10.11	-2.93561	-2.83658	-2.8861
5512	No sequence	1-1-4.2.3.10	-2.57415	-2.83215	-2.70315
6543	Ribulose bisphosphate carboxylase/oxygen	1-1-4.4.12.12	-2.74055	-2.79439	-2.76747
8231	No sequence	1-1-5.4.12.20	-3.09037	-2.79269	-2.94153
6589	No sequence	1-1-4.4.14.16	-2.80722	-2.78704	-2.79713
6130	No sequence	1-1-4.3.12.19	-3.08063	-2.75754	-2.91908
4408	Carbonic anhydrase, chloroplast precurso	1-1-3.3.10.19	-3.15155	-2.7574	-2.95447
12263	wound-induced protein Sn-1, vacuolar mem	1-1-8.2.4.20	-3.09318	-2.70937	-2.90127
7786	DNA binding protein EREBP-4 - common tob	1-1-5.3.11.16	-3.35547	-2.6842	-3.01983
13224	Chlorophyll A-B binding protein 13, chlo	1-1-8.4.10.15	-2.62529	-2.64083	-2.63306
6797	No hits found	1-1-5.1.4.14	-2.60715	-2.63665	-2.6219
9655	Glucan endo-1,3-beta-glucosidase A precu	1-1-6.3.20.16	-4.27915	-2.63536	-3.45725
48	No sequence	1-1-1.1.3.6	-2.87516	-2.6189	-2.74703
9411	hypothetical protein SEND32, senescence	1-1-6.3.9.3	-2.93264	-2.61055	-2.77159
12810	Chlorophyll A-B binding protein 1B, chlo	1-1-8.3.10.21	-2.30729	-2.60295	-2.45512
10531	Chlorophyll A-B binding protein 4, chlor	1-1-7.2.2.10	-2.41108	-2.59351	-2.5023
51	Chlorophyll A-B binding protein 4, chlor	1-1-1.1.3.9	-2.11172	-2.57575	-2.34374
6769	Chlorophyll A-B binding protein 13, chlo	1-1-5.1.3.7	-2.44569	-2.57413	-2.50991
11901	chlorophyll a/b binding protein	1-1-8.1.7.15	-3.05876	-2.56732	-2.81304
10745	No sequence	1-1-7.2.12.14	-2.5915	-2.56555	-2.57852
10216	Putative beta tubulin [Oryza sativa (jap	1-1-7.1.7.10	-3.07016	-2.56491	-2.81753
7840	No sequence	1-1-5.3.14.7	-2.16637	-2.5476	-2.35699
12218	Chlorophyll A-B binding protein 13, chlo	1-1-8.2.2.17	-2.65256	-2.52571	-2.58914
10710	DNA binding protein EREBP-4 - common tob	1-1-7.2.10.21	-3.00212	-2.50078	-2.75145
396	No sequence	1-1-1.1.19.18	-2.77215	-2.49741	-2.63478
11970	No sequence	1-1-8.1.10.21	-2.97261	-2.49393	-2.73327
736	subtilisin-like proteinase (EC 3.4.21.-)	1-1-1.2.16.1	-3.56087	-2.49379	-3.02733
5782	No sequence	1-1-4.2.16.7	-2.25974	-2.49047	-2.3751
1728	Plastid-specific 30S ribosomal protein 3	1-1-2.1.3.6	-2.71735	-2.47684	-2.59709
12798	No sequence	1-1-8.3.10.9	-2.63378	-2.47471	-2.55424
3139	expressed protein [Arabidopsis thaliana]	1-1-2.4.10.10	-2.53285	-2.47431	-2.50358
10640	potential chimera	1-1-7.2.7.14	-2.73787	-2.47126	-2.60456
1277	tyramine hydroxycinnamoyl transferase [S	1-1-1.4.1.17	-1.5741	-2.45228	-2.01319
4702	secretory peroxidase [Nicotiana tabacum]	1-1-3.4.4.19	-2.88918	-2.44768	-2.66843
6827	No sequence	1-1-5.1.6.2	-2.96214	-2.44662	-2.70438
13004	Lignin forming anionic peroxidase precur	1-1-8.3.20.5	-0.248181	-2.44487	-1.34653
11823	unknow protein [Oryza sativa (japonica c	1-1-8.1.3.21	-2.45761	-2.44096	-2.44929
9523	ribosomal protein S5 [Spinacia oleracea]	1-1-6.3.14.10	-2.76334	-2.43921	-2.60128
5074	chlorophyll a/b-binding protein (cab-11)	1-1-4.1.2.13	-2.79496	-2.43674	-2.61585
11795	photosystem I subunit XI [Nicotiana atte	1-1-8.1.2.14	-2.59732	-2.43384	-2.51558
748	No sequence	1-1-1.2.16.13	-2.39265	-2.4207	-2.40668
8449	plastidic cysteine synthase 2 [Solanum t	1-1-6.1.3.7	-2.61023	-2.41256	-2.5114
6348	hydrolase, alpha/beta fold family [Arabi	1-1-4.4.3.6	-2.30167	-2.41148	-2.35658
916	plastidic aldolase NPALDP1 [Nicotiana pa	1-1-1.3.4.13	-2.14705	-2.39966	-2.27335
12195	putative photosystem I subunit III precu	1-1-8.2.1.15	-2.50192	-2.39347	-2.4477
4518	No sequence	1-1-3.3.16.3	-3.16106	-2.39157	-2.77632
12630	Oxygen-evolving enhancer protein 1, chlo	1-1-8.3.2.9	-2.47487	-2.38444	-2.42966
4642	Hypothetical protein [imported] - Arabid	1-1-3.4.2.1	-2.8701	-2.38191	-2.62601
13096	glycolate oxidase -related [Arabidopsis	1-1-8.4.4.13	-1.95801	-2.37891	-2.16846
12709	unknown protein F23N20.1 [imported] - Ar	1-1-8.3.6.4	-2.71395	-2.37646	-2.54521
5481	glycolate oxidase -related [Arabidopsis	1-1-4.2.1.21	-2.11554	-2.37008	-2.24281
4640	expressed protein [Arabidopsis thaliana]	1-1-3.4.1.20	-2.53147	-2.36885	-2.45016
13254	No sequence	1-1-8.4.12.3	-2.4503	-2.36645	-2.40838
3103	No sequence	1-1-2.4.8.16	-2.42176	-2.36479	-2.39328
5479	DEAD/DEAH box helicase, putative [Arabid	1-1-4.2.1.19	-2.33268	-2.35922	-2.34595
5148	OSJNBa0027P08.6 [Oryza sativa (japonica	1-1-4.1.6.3	-3.31432	-2.3587	-2.83651
5750	No sequence	1-1-4.2.14.17	-3.47274	-2.3579	-2.91532
3988	No sequence	1-1-3.2.10.19	-2.46635	-2.35637	-2.41136
9559	No sequence	1-1-6.3.16.4	-2.65894	-2.33676	-2.49785
4248	plastidic aldolase NPALDP1 [Nicotiana pa	1-1-3.3.3.6	-2.6318	-2.33408	-2.48294
8153	No sequence	1-1-5.4.9.5	-2.67779	-2.33348	-2.50564
8112	secretory peroxidase [Nicotiana tabacum]	1-1-5.4.7.6	-3.1527	-2.30849	-2.7306
7957	Glyceraldehyde 3-phosphate dehydrogenase	1-1-5.3.19.19	-2.55772	-2.30743	-2.43258
9335	No sequence	1-1-6.3.5.11	-2.54123	-2.29517	-2.4182
8091	mature anther-specific protein LAT61 [Ly	1-1-5.4.6.6	-2.78027	-2.29466	-2.53746
7692	Ribulose bisphosphate carboxylase small	1-1-5.3.7.6	-2.71751	-2.2854	-2.50146
7879	Glyceraldehyde 3-phosphate dehydrogenase	1-1-5.3.16.4	-2.62756	-2.28458	-2.45607
8883	P0705A05.31 [Oryza sativa (japonica cult	1-1-6.2.3.21	-2.69597	-2.28293	-2.48945
2129	Ribulose bisphosphate carboxylase/oxygen	1-1-2.2.2.8	-1.97881	-2.28208	-2.13044
9449	ATP synthase delta chain, chloroplast pr	1-1-6.3.10.20	-2.15305	-2.27732	-2.21519
2920	No sequence	1-1-2.3.20.1	-3.40658	-2.27697	-2.84178
11699	Ribulose bisphosphate carboxylase small	1-1-7.4.18.2	-2.45097	-2.27687	-2.36392
2697	No sequence	1-1-2.3.9.9	-2.35444	-2.27654	-2.31549
12640	chlorophyll a/b-binding protein type I p	1-1-8.3.2.19	-2.77295	-2.2752	-2.52407
9371	aldolase	1-1-6.3.7.5	-2.64192	-2.26643	-2.45418
11543	putative photosystem I subunit III precu	1-1-7.4.10.14	-2.72755	-2.26603	-2.49679
11367	immunophilin/FKBP-type peptidyl-prolyl c	1-1-7.4.2.6	-2.84315	-2.25651	-2.54983
7278	No sequence	1-1-5.2.7.12	-2.07449	-2.25618	-2.16534
8172	expressed protein [Arabidopsis thaliana]	1-1-5.4.10.3	-3.08451	-2.24618	-2.66534
9030	H-Protein precursor [Flaveria pringlei]	1-1-6.2.10.21	-2.57384	-2.24384	-2.40884
5215	No sequence	1-1-4.1.9.7	-2.78305	-2.2423	-2.51267
13055	Ribulose bisphosphate carboxylase small	1-1-8.4.2.14	-2.20885	-2.24171	-2.22528
13058	WD-40 repeat protein family [Arabidopsis	1-1-8.4.2.17	-2.41267	-2.23984	-2.32626
6552	probable protein kinase - tomato	1-1-4.4.12.21	-2.48351	-2.23851	-2.36101
12211	Cytochrome B6-F complex iron-sulfur subu	1-1-8.2.2.10	-2.42185	-2.2378	-2.32983
9979	Glyceraldehyde 3-phosphate dehydrogenase	1-1-6.4.16.4	-2.54755	-2.23132	-2.38944
9375	No sequence	1-1-6.3.7.9	-2.61277	-2.22832	-2.42055
5497	potential chimera	1-1-4.2.2.16	-2.03476	-2.22648	-2.13062
12219	No sequence	1-1-8.2.2.18	-2.12445	-2.22408	-2.17427
5902	protein kinase -related [Arabidopsis tha	1-1-4.3.2.1	-2.79025	-2.21845	-2.50435
10088	chlorophyll a/b-binding protein type I p	1-1-7.1.1.8	-2.58877	-2.21661	-2.40269
4283	chlorophyll a/b-binding protein type I p	1-1-3.3.4.20	-2.44541	-2.21536	-2.33038
13379	No sequence	1-1-8.4.18.2	-2.39885	-2.21411	-2.30648
11589	Photosystem II 10 kDa polypeptide, chlor	1-1-7.4.12.18	-1.7953	-2.2114	-2.00335
11419	(S)-2-hydroxy-acid oxidase (EC 1.1.3.15)	1-1-7.4.4.16	-2.10358	-2.20899	-2.15628
3439	unknown protein [Arabidopsis thaliana]	1-1-3.1.4.16	-2.27651	-2.20677	-2.24164
11588	Photosystem II 10 kDa polypeptide, chlor	1-1-7.4.12.17	-1.82291	-2.20614	-2.01453
6324	cytochrome P450 82C1 - soybean	1-1-4.4.2.3	-2.28386	-2.20459	-2.24423
9348	expressed protein [Arabidopsis thaliana]	1-1-6.3.6.3	-2.26094	-2.20153	-2.23124
3175	expressed protein [Arabidopsis thaliana]	1-1-2.4.12.4	-2.51286	-2.19312	-2.35299
8139	heat shock protein hsp70t-2 [Arabidopsis	1-1-5.4.8.12	-2.87716	-2.19203	-2.53459
6474	60S ribosomal protein L26 (RPL26A) [Arab	1-1-4.4.9.6	-2.03544	-2.1917	-2.11357
9637	Glyceraldehyde 3-phosphate dehydrogenase	1-1-6.3.19.19	-2.70393	-2.19114	-2.44754
1657	Pathogenesis-related leaf protein 6 prec	1-1-1.4.19.19	-2.55331	-2.19	-2.37166
12051	No sequence	1-1-8.1.14.18	-2.55928	-2.18935	-2.37432
12734	Ribulose bisphosphate carboxylase small	1-1-8.3.7.8	-2.73972	-2.18811	-2.46391
13156	No sequence	1-1-8.4.7.10	-1.94067	-2.18682	-2.06374
7458	Pathogenesis-related leaf protein 4 prec	1-1-5.2.16.3	-2.47684	-2.18454	-2.33069
9491	No sequence	1-1-6.3.12.20	-2.25219	-2.18032	-2.21625
12959	Ribulose bisphosphate carboxylase small	1-1-8.3.18.2	-2.16318	-2.18011	-2.17165
8190	No sequence	1-1-5.4.10.21	-2.90137	-2.17863	-2.54
131	Ribulose bisphosphate carboxylase/oxygen	1-1-1.1.7.5	-1.84478	-2.17804	-2.01141
11615	expressed protein [Arabidopsis thaliana]	1-1-7.4.14.2	-2.39403	-2.177	-2.28551
4041	sucrose transport protein - potato	1-1-3.2.13.9	-2.67402	-2.17574	-2.42488
11402	Delta12 fatty acid desaturase (EC 1.14.9	1-1-7.4.3.20	-3.18456	-2.17489	-2.67973
2306	TRIOSE PHOSPHATE/PHOSPHATE TRANSLOCATOR,	1-1-2.2.10.17	-2.29965	-2.17423	-2.23694
1375	3-beta-hydroxysteroid dehydrogenase [Ara	1-1-1.4.6.10	-3.18528	-2.17372	-2.6795
6587	cytochrome b6/f complex subunit VIII [Ar	1-1-4.4.14.14	-1.04295	-2.16468	-1.60381
6401	No sequence	1-1-4.4.5.17	-1.90069	-2.16435	-2.03252
5484	Auxin-binding protein ABP19a precursor	1-1-4.2.2.3	-3.08111	-2.16193	-2.62152
11141	hydroxypyruvate reductase [Bruguiera gym	1-1-7.3.11.11	-1.87415	-2.16125	-2.0177
974	potential chimera	1-1-1.3.7.8	-2.04823	-2.15688	-2.10256
8299	Glyceraldehyde 3-phosphate dehydrogenase	1-1-5.4.16.4	-2.47356	-2.15659	-2.31507
8209	TRIOSE PHOSPHATE/PHOSPHATE TRANSLOCATOR,	1-1-5.4.11.19	-2.32309	-2.15581	-2.23945
6776	chlorophyll a/b-binding protein type I p	1-1-5.1.3.14	-2.17962	-2.1555	-2.16756
891	polyamine oxidase, putative [Arabidopsis	1-1-1.3.3.9	-2.04143	-2.15253	-2.09698
4489	Carbonic anhydrase, chloroplast precurso	1-1-3.3.14.16	-2.23263	-2.14992	-2.19128
5904	unknown protein [Oryza sativa (japonica	1-1-4.3.2.3	-2.03862	-2.14867	-2.09364
6972	TMV response-related gene product [Nicot	1-1-5.1.12.21	-1.43228	-2.14629	-1.78929
9670	leucine rich repeat protein family [Arab	1-1-6.4.1.10	-2.50177	-2.14444	-2.32311
11279	No sequence	1-1-7.3.18.2	-2.31075	-2.14202	-2.22639
19	photosystem I protein psaH precursor - w	1-1-1.1.1.19	-2.35699	-2.14191	-2.24945
6317	putative 16kDa membrane protein [Nicotia	1-1-4.4.1.17	-2.34851	-2.13569	-2.2421
5209	potential chimera	1-1-4.1.9.1	-2.83851	-2.13448	-2.4865
3137	Ribulose bisphosphate carboxylase small	1-1-2.4.10.8	-2.37271	-2.1322	-2.25246
3530	chlorophyll a/b-binding protein type I p	1-1-3.1.9.2	-2.11534	-2.12952	-2.12243
457	phosphoribulokinase precursor [Oryza sat	1-1-1.2.2.16	-2.71718	-2.12922	-2.4232
1812	photosystem I protein psaH precursor - w	1-1-2.1.7.6	-2.47657	-2.1287	-2.30263
1457	TRIOSE PHOSPHATE/PHOSPHATE TRANSLOCATOR,	1-1-1.4.10.8	-2.48485	-2.12855	-2.3067
3913	chlorophyll a/b-binding protein type I p	1-1-3.2.7.7	-2.60571	-2.12799	-2.36685
9861	photosystem I reaction center subunit X	1-1-6.4.10.12	-1.91315	-2.12544	-2.01929
6755	RNA-binding protein -related [Arabidopsi	1-1-5.1.2.14	-2.76776	-2.12496	-2.44636
3728	N-hydroxycinnamoyl-CoA:tyramine N-hydrox	1-1-3.1.18.11	-1.61653	-2.12158	-1.86906
12232	No sequence	1-1-8.2.3.10	-2.08129	-2.11894	-2.10012
11171	No sequence	1-1-7.3.12.20	-2.2449	-2.11278	-2.17884
4213	PsbQ domain protein family, putative [Ar	1-1-3.3.1.13	-2.25046	-2.11248	-2.18147
4633	auxin-induced (indole-3-acetic acid indu	1-1-3.4.1.13	-2.43282	-2.11132	-2.27207
12371	expressed protein [Arabidopsis thaliana]	1-1-8.2.10.2	0.522304	-2.11036	-0.794026
4658	Chlorophyll A-B binding protein 1B, chlo	1-1-3.4.2.17	-1.90117	-2.10673	-2.00395
12430	Ribulose bisphosphate carboxylase small	1-1-8.2.12.19	-2.1291	-2.10621	-2.11766
9442	No sequence	1-1-6.3.10.13	-2.26384	-2.1058	-2.18482
6179	No sequence	1-1-4.3.15.5	-1.48605	-2.10519	-1.79562
12354	expressed protein [Arabidopsis thaliana]	1-1-8.2.9.6	-2.2879	-2.10362	-2.19576
11372	Chlorophyll A-B binding protein 1B, chlo	1-1-7.4.2.11	-2.25302	-2.10326	-2.17814
2228	No sequence	1-1-2.2.7.2	-2.5198	-2.09633	-2.30806
7217	golden2-related transcription factor (GL	1-1-5.2.4.14	-2.659	-2.08978	-2.37439
4490	expressed protein [Arabidopsis thaliana]	1-1-3.3.14.17	-2.44777	-2.08934	-2.26856
2917	No sequence	1-1-2.3.19.19	-2.6113	-2.08902	-2.35016
4701	Chlorophyll A-B binding protein 1B, chlo	1-1-3.4.4.18	-2.00767	-2.08574	-2.04671
12203	No hits found	1-1-8.2.2.2	-2.40695	-2.08185	-2.2444
7811	No sequence	1-1-5.3.12.20	-2.29503	-2.08034	-2.18768
82	No sequence	1-1-1.1.4.19	-1.73001	-2.08011	-1.90506
13037	photosystem II reaction center 6.1KD pro	1-1-8.4.1.17	-2.27258	-2.0784	-2.17549
6057	No sequence	1-1-4.3.9.9	-1.88016	-2.07832	-1.97924
2941	No sequence	1-1-2.4.1.1	-2.29516	-2.07692	-2.18604
9975	No sequence	1-1-6.4.15.21	-2.35323	-2.07246	-2.21284
7219	Unknown protein [Arabidopsis thaliana]	1-1-5.2.4.16	-2.28571	-2.07114	-2.17843
1436	DCL PROTEIN, CHLOROPLAST PRECURSOR (DEFE	1-1-1.4.9.8	-2.27402	-2.06983	-2.17192
12681	No sequence	1-1-8.3.4.18	-2.08505	-2.06728	-2.07616
8191	Chlorophyll A-B binding protein 1B, chlo	1-1-5.4.11.1	-1.25075	-2.06548	-1.65811
264	Histidine decarboxylase (HDC) (TOM92)	1-1-1.1.13.12	-1.5163	-2.06488	-1.79059
1399	Photosystem I reaction center subunit IV	1-1-1.4.7.13	-2.09941	-2.06412	-2.08177
7392	hypothetical protein [Arabidopsis thalia	1-1-5.2.12.21	-1.80555	-2.06347	-1.93451
11841	No hits found	1-1-8.1.4.18	-1.77907	-2.06051	-1.91979
2361	sucrose transport protein - potato	1-1-2.2.13.9	-2.75567	-2.05979	-2.40773
9402	No sequence	1-1-6.3.8.15	-2.26685	-2.05424	-2.16055
861	expressed protein [Arabidopsis thaliana]	1-1-1.3.1.21	-2.92708	-2.05249	-2.48978
11971	WRKY family transcription factor [Arabid	1-1-8.1.11.1	-2.05779	-2.05152	-2.05466
5519	expressed protein [Arabidopsis thaliana]	1-1-4.2.3.17	-2.31365	-2.04863	-2.18114
8295	unknown [Arabidopsis thaliana]	1-1-5.4.15.21	-1.87083	-2.04688	-1.95886
2568	ribosomal protein S17	1-1-2.3.3.6	-2.25479	-2.04348	-2.14914
8215	No sequence	1-1-5.4.12.4	-2.03966	-2.04236	-2.04101
13187	No sequence	1-1-8.4.8.20	-2.26094	-2.04011	-2.15052
12538	putative CBL-interacting protein kinase	1-1-8.2.18.1	-2.36431	-2.03846	-2.20138
1052	Kelch repeat containing F-box protein fa	1-1-1.3.11.2	-2.29861	-2.03832	-2.16846
464	Glyceraldehyde 3-phosphate dehydrogenase	1-1-1.2.3.2	-2.55952	-2.03779	-2.29865
9412	Chlorophyll A-B binding protein 1B, chlo	1-1-6.3.9.4	-1.62781	-2.03636	-1.83208
6875	Histidine decarboxylase (HDC) (TOM92)	1-1-5.1.8.8	-2.81293	-2.03578	-2.42435
11937	photosystem II reaction center 6.1KD pro	1-1-8.1.9.9	-2.85008	-2.03026	-2.44017
7638	No sequence	1-1-5.3.4.15	-1.96735	-2.02888	-1.99812
256	AAA-type ATPase family [Arabidopsis thal	1-1-1.1.13.4	0.699258	-2.02823	-0.664487
6588	SERINE HYDROXYMETHYLTRANSFERASE, MITOCHO	1-1-4.4.14.15	-2.14378	-2.02816	-2.08597
3496	potential chimera	1-1-3.1.7.10	-2.37978	-2.02807	-2.20392
10099	photosystem I subunit XI [Nicotiana atte	1-1-7.1.1.19	-2.39577	-2.02467	-2.21022
881	wound-induced protein Sn-1, vacuolar mem	1-1-1.3.2.20	-2.81631	-2.01921	-2.41776
7845	phosphoprotein phosphatase (EC 3.1.3.16)	1-1-5.3.14.12	-1.98906	-2.01817	-2.00362
7510	No sequence	1-1-5.2.18.13	-1.73637	-2.01625	-1.87631
6318	auxin-regulated protein [Arabidopsis tha	1-1-4.4.1.18	-2.14816	-2.01347	-2.08081
12191	DNA-binding protein [Daucus carota]	1-1-8.2.1.11	-2.05119	-2.01132	-2.03125
11771	unknown [Arabidopsis thaliana]	1-1-8.1.1.11	-2.88277	-2.00999	-2.44638
9366	cyclin A3 [Lycopersicon esculentum]	1-1-6.3.6.21	-2.27683	-2.00969	-2.14326
8429	potential chimera	1-1-6.1.2.8	-2.2492	-2.00915	-2.12918
732	No sequence	1-1-1.2.15.18	-2.14653	-2.00899	-2.07776
445	expressed protein [Arabidopsis thaliana]	1-1-1.2.2.4	-2.44648	-2.00723	-2.22686
10672	No sequence	1-1-7.2.9.4	-2.16058	-2.00483	-2.08271
4562	No sequence	1-1-3.3.18.5	-3.7087	-2.00458	-2.85664
11067	No sequence	1-1-7.3.7.21	-2.56861	-2.00406	-2.28633
8952	expressed protein [Arabidopsis thaliana]	1-1-6.2.7.6	-2.09718	-1.99996	-2.04857
6164	plastidic aldolase [Nicotiana paniculata	1-1-4.3.14.11	-1.42658	-1.9988	-1.71269
1964	pectinesterase (EC 3.1.1.11) [imported]	1-1-2.1.14.11	-1.90328	-1.9964	-1.94984
7762	Ribulose bisphosphate carboxylase small	1-1-5.3.10.13	-2.09676	-1.99179	-2.04427
12184	No sequence	1-1-8.2.1.4	-1.94742	-1.98737	-1.9674
77	Ribulose bisphosphate carboxylase/oxygen	1-1-1.1.4.14	-1.98549	-1.98567	-1.98558
11385	sigma factor [Nicotiana tabacum]	1-1-7.4.3.3	-2.28421	-1.98444	-2.13432
11798	No sequence	1-1-8.1.2.17	-2.29985	-1.98439	-2.14212
5032	expressed protein [Arabidopsis thaliana]	1-1-3.4.20.13	-1.89573	-1.98309	-1.93941
4821	Cytochrome B6-F complex iron-sulfur subu	1-1-3.4.10.12	-1.78743	-1.9828	-1.88512
12466	NAC domain protein NAC2 [Arabidopsis tha	1-1-8.2.14.13	-2.40868	-1.98245	-2.19556
1433	No sequence	1-1-1.4.9.5	-2.48766	-1.98243	-2.23504
7839	No sequence	1-1-5.3.14.6	-1.71263	-1.98193	-1.84728
9911	No sequence	1-1-6.4.12.20	-2.53353	-1.98108	-2.25731
2558	mitogen-activated protein kinase 3 [Lyco	1-1-2.3.2.17	-0.741298	-1.98025	-1.36078
11478	No sequence	1-1-7.4.7.12	-1.89919	-1.97859	-1.93889
43	chlorophyll a/b binding protein CP29 [Vi	1-1-1.1.3.1	-2.36134	-1.9764	-2.16887
11378	photosystem I protein psaH precursor - w	1-1-7.4.2.17	-2.02988	-1.97637	-2.00312
2342	Phosphoglycerate kinase, cytosolic	1-1-2.2.12.11	-2.16735	-1.97561	-2.07148
12335	chlorophyll a/b-binding protein type I p	1-1-8.2.8.8	-2.01197	-1.97454	-1.99326
9941	Ribulose bisphosphate carboxylase small	1-1-6.4.14.8	-1.9922	-1.97334	-1.98277
11799	GRAM domain-containing protein [Arabidop	1-1-8.1.2.18	-2.31081	-1.9727	-2.14175
11777	expressed protein [Arabidopsis thaliana]	1-1-8.1.1.17	-2.52067	-1.97183	-2.24625
318	protein phosphatase 2C-like [Oryza sativ	1-1-1.1.16.3	-1.65293	-1.97101	-1.81197
9755	No sequence	1-1-6.4.5.11	-2.3664	-1.96781	-2.16711
7701	Ribulose bisphosphate carboxylase small	1-1-5.3.7.15	-1.94253	-1.96612	-1.95433
1880	33 kDa ribonucleoprotein, chloroplast pr	1-1-2.1.10.11	-2.15013	-1.96516	-2.05765
12887	Ribulose bisphosphate carboxylase small	1-1-8.3.14.14	-1.89531	-1.96494	-1.93013
1684	putative sorbitol transporter [Prunus ce	1-1-2.1.1.4	-2.62676	-1.96463	-2.29569
557	Chlorophyll A-B binding protein 1B, chlo	1-1-1.2.7.11	-1.54957	-1.96345	-1.75651
8009	chlorophyll a/b-binding protein type III	1-1-5.4.2.8	-2.22014	-1.95848	-2.08931
12049	No sequence	1-1-8.1.14.16	-1.79921	-1.95634	-1.87777
25	SDAT(At) [Arabidopsis thaliana]	1-1-1.1.2.4	-1.90792	-1.95619	-1.93205
5516	No sequence	1-1-4.2.3.14	-2.25047	-1.95493	-2.1027
9396	No hits found	1-1-6.3.8.9	-2.19749	-1.95471	-2.0761
5542	No sequence	1-1-4.2.4.19	-1.49832	-1.9526	-1.72546
10517	Photosystem II core complex proteins psb	1-1-7.2.1.17	-2.29374	-1.95208	-2.12291
10957	Chlorophyll A-B binding protein 1B, chlo	1-1-7.3.2.16	-1.93301	-1.95085	-1.94193
12673	No sequence	1-1-8.3.4.10	-2.39346	-1.94909	-2.17127
8893	hypersensitive-induced response protein	1-1-6.2.4.10	-2.49311	-1.94846	-2.22079
244	No sequence	1-1-1.1.12.13	-1.98224	-1.94803	-1.96514
2383	No sequence	1-1-2.2.14.10	-2.10855	-1.94761	-2.02808
3438	putative photosystem I subunit III precu	1-1-3.1.4.15	-1.78417	-1.94727	-1.86572
1016	expressed protein [Arabidopsis thaliana]	1-1-1.3.9.8	-1.9665	-1.94601	-1.95625
12646	No sequence	1-1-8.3.3.4	-2.7828	-1.94382	-2.36331
2839	No sequence	1-1-2.3.16.4	-2.58605	-1.9437	-2.26487
8832	glutathione S-conjugate transporting ATP	1-1-6.2.1.12	-1.96012	-1.94303	-1.95158
4908	SERINE HYDROXYMETHYLTRANSFERASE, MITOCHO	1-1-3.4.14.15	-2.14572	-1.94289	-2.0443
7843	No sequence	1-1-5.3.14.10	-2.04525	-1.94221	-1.99373
12381	No sequence	1-1-8.2.10.12	-2.09779	-1.94007	-2.01893
484	putative receptor kinase [Oryza sativa (	1-1-1.2.4.1	-1.19104	-1.9389	-1.56497
6017	chlorophyll a/b-binding protein [Daucus	1-1-4.3.7.11	-1.89051	-1.93732	-1.91391
11284	similar to unknown protein [Arabidopsis	1-1-7.3.18.7	-1.9314	-1.93678	-1.93409
1394	No sequence	1-1-1.4.7.8	-1.8934	-1.9357	-1.91455
747	No sequence	1-1-1.2.16.12	-1.47608	-1.93356	-1.70482
9704	Oxygen-evolving enhancer protein 3, chlo	1-1-6.4.3.2	-2.00599	-1.93251	-1.96925
12187	chlorophyll a/b-binding protein type I p	1-1-8.2.1.7	-2.32028	-1.92872	-2.1245
9697	alcohol dehydrogenase (ADH), putative [A	1-1-6.4.2.16	-1.98132	-1.92785	-1.95459
10368	photosystem II reaction center 6.1KD pro	1-1-7.1.14.15	-1.94815	-1.92716	-1.93766
7008	Photosystem II 10 kDa polypeptide, chlor	1-1-5.1.14.15	-1.42615	-1.92542	-1.67579
4375	No sequence	1-1-3.3.9.7	-1.73779	-1.92393	-1.83086
3391	AT5g08050/F13G24_250 [Arabidopsis thalia	1-1-3.1.2.10	-2.15515	-1.92377	-2.03946
899	protein kinase family [Arabidopsis thali	1-1-1.3.3.17	-1.81729	-1.92042	-1.86886
7991	Photosystem II 10 kDa polypeptide, chlor	1-1-5.4.1.11	-1.42438	-1.92026	-1.67232
7428	No sequence	1-1-5.2.14.15	-1.32482	-1.91901	-1.62192
9756	No sequence	1-1-6.4.5.12	-2.64271	-1.91779	-2.28025
7590	Photosystem II 10 kDa polypeptide, chlor	1-1-5.3.2.9	-1.32082	-1.91772	-1.61927
13118	No sequence	1-1-8.4.5.14	-2.40991	-1.9168	-2.16335
11522	No sequence	1-1-7.4.9.14	-1.50499	-1.91051	-1.70775
3337	Pathogenesis-related leaf protein 6 prec	1-1-2.4.19.19	-2.13312	-1.90998	-2.02155
1426	No sequence	1-1-1.4.8.19	-2.40614	-1.90867	-2.1574
12605	Photosystem II core complex proteins psb	1-1-8.3.1.5	-2.19771	-1.90828	-2.05299
11663	Ribulose bisphosphate carboxylase small	1-1-7.4.16.8	-2.00781	-1.9076	-1.9577
11243	Ribulose bisphosphate carboxylase small	1-1-7.3.16.8	-1.98465	-1.90567	-1.94516
7153	chlorophyll a/b binding protein CP29 [Vi	1-1-5.2.1.13	-2.04589	-1.90459	-1.97524
1707	Ribulose bisphosphate carboxylase small	1-1-2.1.2.6	-2.1541	-1.90457	-2.02934
5913	photosystem I reaction center subunit X	1-1-4.3.2.12	-1.68958	-1.9028	-1.79619
2682	No sequence	1-1-2.3.8.15	-2.02153	-1.90129	-1.96141
3259	Pathogenesis-related leaf protein 6 prec	1-1-2.4.16.4	-1.88454	-1.90101	-1.89277
3036	No sequence	1-1-2.4.5.12	-2.13901	-1.90024	-2.01962
6551	unknown protein [Arabidopsis thaliana]	1-1-4.4.12.20	-1.14263	-1.90019	-1.52141
8235	WRKY-type transcription factor [Solanum	1-1-5.4.13.3	-1.91196	-1.89981	-1.90589
11767	No sequence	1-1-8.1.1.7	-2.49565	-1.89962	-2.19764
7339	photosystem II 47 kDa protein [Nicotiana	1-1-5.2.10.10	-1.82981	-1.89517	-1.86249
9685	EDS1 [Nicotiana tabacum]	1-1-6.4.2.4	-1.76922	-1.8947	-1.83196
10641	E coli genome sequence	1-1-7.2.7.15	-2.53671	-1.89462	-2.21566
13152	Ribulose bisphosphate carboxylase small	1-1-8.4.7.6	-1.89926	-1.89023	-1.89474
2076	putative protein serine/threonine kinase	1-1-2.1.19.18	-2.33286	-1.88613	-2.10949
888	No sequence	1-1-1.3.3.6	-1.88734	-1.88417	-1.88576
399	ethylene response factor, putative [Arab	1-1-1.1.19.21	-1.61442	-1.88181	-1.74811
11248	No sequence	1-1-7.3.16.13	-1.80746	-1.87959	-1.84352
5442	protein kinase, putative [Arabidopsis th	1-1-4.1.20.3	-1.31449	-1.87676	-1.59563
1257	4-coumarate:CoA ligase (4-coumaroyl-CoA	1-1-1.3.20.18	0.441169	-1.87426	-0.716548
6359	expressed protein [Arabidopsis thaliana]	1-1-4.4.3.17	-2.22793	-1.8727	-2.05031
1159	Ribulose bisphosphate carboxylase small	1-1-1.3.16.4	-2.27161	-1.87212	-2.07187
10371	phospholipase PLDb1 [Lycopersicon escule	1-1-7.1.14.18	-2.49276	-1.86711	-2.17994
13311	Plastocyanin, chloroplast precursor	1-1-8.4.14.18	-2.45457	-1.86615	-2.16036
5962	Chlorophyll A-B binding protein 1B, chlo	1-1-4.3.4.19	-1.55506	-1.86041	-1.70774
6168	chlorophyll a/b-binding protein type I p	1-1-4.3.14.15	-2.05398	-1.86015	-1.95706
1814	Ribulose bisphosphate carboxylase small	1-1-2.1.7.8	-1.97904	-1.85519	-1.91712
4411	No sequence	1-1-3.3.11.1	-2.31594	-1.85488	-2.08541
552	photosystem I protein psaH precursor - w	1-1-1.2.7.6	-1.89579	-1.85473	-1.87526
6759	Ribulose bisphosphate carboxylase small	1-1-5.1.2.18	-1.85992	-1.85357	-1.85674
10113	putative protein kinase APK1B [Oryza sat	1-1-7.1.2.12	-2.23871	-1.8531	-2.04591
9795	No sequence	1-1-6.4.7.9	-1.67244	-1.85186	-1.76215
5631	Pathogenesis-related leaf protein 4 prec	1-1-4.2.9.3	-2.09651	-1.85069	-1.9736
11837	light-harvesting chlorophyll a/b binding	1-1-8.1.4.14	-2.66436	-1.84322	-2.25379
9703	Phosphoglucomutase, cytoplasmic (Glucose	1-1-6.4.3.1	-1.51306	-1.84251	-1.67779
280	No sequence	1-1-1.1.14.7	-1.82453	-1.84036	-1.83245
11207	No sequence	1-1-7.3.14.14	-1.41664	-1.83918	-1.62791
9439	No sequence	1-1-6.3.10.10	-1.63738	-1.83441	-1.73589
13218	auxin-regulated protein [Arabidopsis tha	1-1-8.4.10.9	-1.78018	-1.83376	-1.80697
1320	pectinacetylesterase, putative [Arabidop	1-1-1.4.3.18	-1.40832	-1.83345	-1.62089
4657	chlorophyll a/b binding protein CP29 [Vi	1-1-3.4.2.16	-2.10835	-1.83309	-1.97072
593	No sequence	1-1-1.2.9.5	-1.65688	-1.83299	-1.74493
12923	No sequence	1-1-8.3.16.8	-1.89692	-1.83135	-1.86413
5886	dnaK-type molecular chaperone hsc70-3 -	1-1-4.3.1.6	-2.24153	-1.82897	-2.03525
2432	auxin-regulated protein [Populus tremula	1-1-2.2.16.17	-1.70074	-1.82832	-1.76453
1709	Plastocyanin, chloroplast precursor	1-1-2.1.2.8	-2.27007	-1.82754	-2.04881
11922	No sequence	1-1-8.1.8.15	-2.30315	-1.82721	-2.06518
4436	photosystem I reaction center subunit PS	1-1-3.3.12.5	-2.34318	-1.82719	-2.08519
6890	Cytochrome B6-F complex iron-sulfur subu	1-1-5.1.9.2	-2.01284	-1.82451	-1.91867
8850	Chlorophyll A-B binding protein 1B, chlo	1-1-6.2.2.9	-1.78273	-1.82275	-1.80274
9324	No sequence	1-1-6.3.4.21	-2.00609	-1.82269	-1.91439
6051	cytochrome b6/f complex subunit VIII [Ar	1-1-4.3.9.3	-0.626295	-1.81999	-1.22314
6916	FtsH-like protein Pftf precursor [Nicoti	1-1-5.1.10.7	-1.66711	-1.81972	-1.74341
6336	Ribulose bisphosphate carboxylase small	1-1-4.4.2.15	-1.82692	-1.81861	-1.82277
5539	potential chimera	1-1-4.2.4.16	-1.8132	-1.81841	-1.8158
6920	protein phosphatase 2C (P2C-HA) [Arabido	1-1-5.1.10.11	-1.91666	-1.81838	-1.86752
1579	No sequence	1-1-1.4.16.4	-2.3365	-1.81701	-2.07675
482	Putative phosphoinositide phosphatase [O	1-1-1.2.3.20	-1.99118	-1.81565	-1.90342
9679	putative rhodanese family protein [Arabi	1-1-6.4.1.19	-1.89729	-1.81486	-1.85607
3478	putative developmental protein [Nicotian	1-1-3.1.6.13	-2.09338	-1.81441	-1.9539
7832	AAA-type ATPase family [Arabidopsis thal	1-1-5.3.13.20	0.73454	-1.81319	-0.539326
9897	No sequence	1-1-6.4.12.6	-2.05052	-1.81301	-1.93176
979	No sequence	1-1-1.3.7.13	-1.98902	-1.81283	-1.90092
560	photosystem I subunit XI [Nicotiana atte	1-1-1.2.7.14	-2.25095	-1.81226	-2.0316
5050	Ribulose bisphosphate carboxylase/oxygen	1-1-4.1.1.10	-1.56718	-1.81192	-1.68955
2535	Sedoheptulose-1,7-bisphosphatase, chloro	1-1-2.3.1.15	-2.02527	-1.81082	-1.91805
11073	No hits found	1-1-7.3.8.6	-2.34913	-1.81018	-2.07965
7351	No hits found	1-1-5.2.11.1	-2.01111	-1.80937	-1.91024
11056	Pathogenesis-related leaf protein 6 prec	1-1-7.3.7.10	-2.26253	-1.80862	-2.03558
3985	No sequence	1-1-3.2.10.16	-2.65743	-1.80774	-2.23258
5890	ATP synthase delta chain, chloroplast pr	1-1-4.3.1.10	-1.73948	-1.80727	-1.77338
13091	Photosystem II 22 kDa protein, chloropla	1-1-8.4.4.8	-1.80183	-1.80587	-1.80385
13159	finger protein pcp1 - potato	1-1-8.4.7.13	-1.85116	-1.80475	-1.82795
8485	No hits found	1-1-6.1.5.1	-2.14793	-1.80424	-1.97608
2603	No sequence	1-1-2.3.4.20	-2.3001	-1.80108	-2.05059
10264	AAA-type ATPase family [Arabidopsis thal	1-1-7.1.9.16	-1.28675	-1.79899	-1.54287
10677	Ferredoxin I, chloroplast precursor	1-1-7.2.9.9	-1.48489	-1.79813	-1.64151
5217	ribosomal protein L1 protein [imported]	1-1-4.1.9.9	-1.86343	-1.79126	-1.82735
548	No sequence	1-1-1.2.7.2	-2.44474	-1.7909	-2.11782
9319	No sequence	1-1-6.3.4.16	-1.68149	-1.78636	-1.73392
4751	Chlorophyll A-B binding protein 1B, chlo	1-1-3.4.7.5	-1.99862	-1.78635	-1.89248
8179	Ribulose bisphosphate carboxylase small	1-1-5.4.10.10	-1.07943	-1.78603	-1.43273
13343	Ribulose bisphosphate carboxylase small	1-1-8.4.16.8	-1.87283	-1.78351	-1.82817
2298	FRUCTOSE-1,6-BISPHOSPHATASE, CYTOSOLIC (	1-1-2.2.10.9	-1.32408	-1.7791	-1.55159
3570	No sequence	1-1-3.1.10.21	-1.93919	-1.77567	-1.85743
5656	Photosystem I reaction center subunit IV	1-1-4.2.10.7	-1.74874	-1.77474	-1.76174
7990	Ribulose bisphosphate carboxylase small	1-1-5.4.1.10	-1.92181	-1.77311	-1.84746
7474	No sequence	1-1-5.2.16.19	-1.25212	-1.76723	-1.50967
5250	No sequence	1-1-4.1.10.21	-1.87478	-1.76456	-1.81967
7117	PATHOGENESIS-RELATED GENES TRANSCRIPTION	1-1-5.1.19.19	-2.31101	-1.76434	-2.03767
8571	potential chimera	1-1-6.1.9.3	-1.8403	-1.76349	-1.8019
2344	RNA recognition motif (RRM)-containing p	1-1-2.2.12.13	-1.81496	-1.76285	-1.7889
2275	Probable glutathione S-transferase (Path	1-1-2.2.9.7	-1.63384	-1.76211	-1.69797
2232	Ribulose bisphosphate carboxylase small	1-1-2.2.7.6	-1.77315	-1.76035	-1.76675
10513	leucine zipper-containing protein AT103	1-1-7.2.1.13	-1.94817	-1.75932	-1.85375
1123	No sequence	1-1-1.3.14.10	-2.24425	-1.75736	-2.0008
8577	OSJNBa0088I22.16 [Oryza sativa (japonica	1-1-6.1.9.9	-1.84393	-1.75677	-1.80035
8225	Ribulose bisphosphate carboxylase small	1-1-5.4.12.14	-1.51006	-1.75601	-1.63304
21	plastidic aldolase [Nicotiana paniculata	1-1-1.1.1.21	-1.93412	-1.75308	-1.8436
8960	No sequence	1-1-6.2.7.14	-1.28805	-1.75306	-1.52055
8061	No sequence	1-1-5.4.4.18	-1.98295	-1.753	-1.86797
870	photosystem II reaction center 6.1KD pro	1-1-1.3.2.9	-1.79936	-1.75265	-1.77601
10332	TMV response-related gene product [Nicot	1-1-7.1.12.21	-1.99076	-1.75206	-1.87141
11001	plastidic aldolase [Nicotiana paniculata	1-1-7.3.4.18	-1.53445	-1.74905	-1.64175
3818	P0034E02.34 [Oryza sativa (japonica cult	1-1-3.2.2.17	-2.05146	-1.74727	-1.89937
5686	No sequence	1-1-4.2.11.16	-0.941758	-1.74476	-1.34326
556	No sequence	1-1-1.2.7.10	-1.96717	-1.74443	-1.8558
10097	No sequence	1-1-7.1.1.17	-2.31211	-1.74398	-2.02804
2419	No sequence	1-1-2.2.16.4	-2.18981	-1.74327	-1.96654
9340	No sequence	1-1-6.3.5.16	-1.88786	-1.7387	-1.81328
2767	No sequence	1-1-2.3.12.16	-1.53746	-1.73425	-1.63585
735	No sequence	1-1-1.2.15.21	-1.21617	-1.73374	-1.47495
11097	expressed protein [Arabidopsis thaliana]	1-1-7.3.9.9	-0.839339	-1.73178	-1.28556
8924	No sequence	1-1-6.2.5.20	-2.0495	-1.73058	-1.89004
1718	chlorophyll a/b-binding protein type III	1-1-2.1.2.17	-2.27289	-1.72964	-2.00127
4232	unknown protein [Arabidopsis thaliana]	1-1-3.3.2.11	-1.92558	-1.72899	-1.82729
10702	Ribulose bisphosphate carboxylase small	1-1-7.2.10.13	-2.00327	-1.72853	-1.8659
1041	No sequence	1-1-1.3.10.12	-1.39993	-1.72689	-1.56341
8953	shock protein SRC2 family [Arabidopsis t	1-1-6.2.7.7	-2.09286	-1.72261	-1.90774
624	No sequence	1-1-1.2.10.15	-2.58315	-1.71995	-2.15155
1391	chlorophyll a/b binding protein	1-1-1.4.7.5	-1.80955	-1.71909	-1.76432
10057	Glyceraldehyde 3-phosphate dehydrogenase	1-1-6.4.19.19	-2.05401	-1.71669	-1.88535
8459	receptor-related serine/threonine kinase	1-1-6.1.3.17	-1.87228	-1.71659	-1.79443
8876	No sequence	1-1-6.2.3.14	-1.92018	-1.71601	-1.8181
695	hypothetical protein [Arabidopsis thalia	1-1-1.2.14.2	-1.98858	-1.71598	-1.85228
5246	wound inducive gene [Nicotiana tabacum]	1-1-4.1.10.17	-2.41568	-1.71491	-2.06529
463	Oxygen-evolving enhancer protein 1, chlo	1-1-1.2.3.1	-2.64954	-1.71452	-2.18203
3442	protein kinase family [Arabidopsis thali	1-1-3.1.4.19	-2.23805	-1.71407	-1.97606
8797	No sequence	1-1-6.1.19.19	-1.51175	-1.71367	-1.61271
10669	Glyceraldehyde 3-phosphate dehydrogenase	1-1-7.2.9.1	-1.65499	-1.71314	-1.68407
554	potential chimera	1-1-1.2.7.8	-1.75574	-1.71305	-1.73439
924	probable UDP-glucuronosyltransferase (EC	1-1-1.3.4.21	-1.69247	-1.71139	-1.70193
10923	wound-induced protein Sn-1, vacuolar mem	1-1-7.3.1.3	-2.33355	-1.70951	-2.02153
8899	No sequence	1-1-6.2.4.16	-1.9597	-1.70918	-1.83444
12297	expressed protein [Arabidopsis thaliana]	1-1-8.2.6.12	-1.8518	-1.70682	-1.77931
4337	glycolate oxidase -related [Arabidopsis	1-1-3.3.7.11	-1.88691	-1.70627	-1.79659
5249	No sequence	1-1-4.1.10.20	-1.62463	-1.70245	-1.66354
439	expressed protein [Arabidopsis thaliana]	1-1-1.2.1.19	-2.37251	-1.70087	-2.03669
12200	thylakoid-bound ascorbate peroxidase [Ni	1-1-8.2.1.20	-2.02103	-1.70036	-1.8607
11958	probable heat shock transcription factor	1-1-8.1.10.9	-2.4274	-1.70008	-2.06374
5743	secretory peroxidase [Nicotiana tabacum]	1-1-4.2.14.10	-0.91948	-1.7	-1.30974
2333	No sequence	1-1-2.2.12.2	-2.57823	-1.6996	-2.13891
7343	No sequence	1-1-5.2.10.14	-1.79216	-1.69948	-1.74582
7082	haloacid dehalogenase-like hydrolase fam	1-1-5.1.18.5	-1.73115	-1.6981	-1.71463
3917	chlorophyll a oxygenase (chlorophyll b s	1-1-3.2.7.11	-1.562	-1.69644	-1.62922
12589	Endochitinase 3 precursor	1-1-8.2.20.10	-1.78979	-1.6961	-1.74294
4653	expressed protein [Arabidopsis thaliana]	1-1-3.4.2.12	-1.89121	-1.6946	-1.79291
4754	bacterial IS-element [Arabidopsis thalia	1-1-3.4.7.8	-1.84122	-1.69426	-1.76774
2311	metallo proteinase -related [Arabidopsis	1-1-2.2.11.1	-0.969872	-1.69369	-1.33178
282	No sequence	1-1-1.1.14.9	-2.06567	-1.69164	-1.87866
3915	No sequence	1-1-3.2.7.9	-1.71897	-1.68707	-1.70302
12318	hypothetical protein [Arabidopsis thalia	1-1-8.2.7.12	-1.21337	-1.68629	-1.44983
8117	Ribulose bisphosphate carboxylase small	1-1-5.4.7.11	-1.72262	-1.68586	-1.70424
2803	Pathogenesis-related leaf protein 6 prec	1-1-2.3.14.10	-1.86924	-1.68328	-1.77626
9686	hypothetical protein [Arabidopsis thalia	1-1-6.4.2.5	-2.06054	-1.68107	-1.8708
1294	Plastocyanin, chloroplast precursor	1-1-1.4.2.13	-2.24266	-1.67935	-1.961
287	Ribulose bisphosphate carboxylase small	1-1-1.1.14.14	-1.62286	-1.6792	-1.65103
5118	chlorophyll a/b-binding protein type I p	1-1-4.1.4.15	-1.48229	-1.67855	-1.58042
201	photosystem II protein I [Physcomitrella	1-1-1.1.10.12	-2.10387	-1.67791	-1.89089
4244	unknown [Arabidopsis thaliana]	1-1-3.3.3.2	-1.73406	-1.67709	-1.70557
4176	ethylene receptor homolog [Lycopersicon	1-1-3.2.19.18	-1.74511	-1.67439	-1.70975
11477	No sequence	1-1-7.4.7.11	-1.94353	-1.67417	-1.80885
10577	Oxygen-evolving enhancer protein 2, chlo	1-1-7.2.4.14	-2.0145	-1.67378	-1.84414
11664	Pathogenesis-related protein P2 precurso	1-1-7.4.16.9	-1.48302	-1.67324	-1.57813
5733	TMV response-related gene product [Nicot	1-1-4.2.13.21	-1.92422	-1.6718	-1.79801
1850	potential chimera	1-1-2.1.9.2	-1.36656	-1.66812	-1.51734
5633	No sequence	1-1-4.2.9.5	-2.00761	-1.66761	-1.83761
13196	tyramine hydroxycinnamoyl transferase [S	1-1-8.4.9.8	-2.16614	-1.66576	-1.91595
1304	stress enhanced protein 1 (SEP1) [Arabid	1-1-1.4.3.2	-2.02416	-1.66395	-1.84405
6855	No sequence	1-1-5.1.7.9	-2.05654	-1.66337	-1.85995
2111	Putative Glucan 1,3-beta-glucosidase pre	1-1-2.2.1.11	-1.58395	-1.66167	-1.62281
13328	ATP synthase CF0 A chain [Nicotiana taba	1-1-8.4.15.14	-0.856016	-1.65619	-1.2561
6891	Pathogenesis-related leaf protein 6 prec	1-1-5.1.9.3	-1.87312	-1.65544	-1.76428
13054	Pathogenesis-related protein P2 precurso	1-1-8.4.2.13	-1.37797	-1.65476	-1.51636
11470	Ribulose bisphosphate carboxylase small	1-1-7.4.7.4	-1.56339	-1.65359	-1.60849
4284	putative carnitine/acylcarnitine translo	1-1-3.3.4.21	-1.73374	-1.65344	-1.69359
11512	Pathogenesis-related protein P2 precurso	1-1-7.4.9.4	-1.38757	-1.65226	-1.51991
6329	hypothetical protein [Oryza sativa (japo	1-1-4.4.2.8	-2.15048	-1.64934	-1.89991
11900	potential chimera	1-1-8.1.7.14	-1.34769	-1.64772	-1.49771
12683	No sequence	1-1-8.3.4.20	-2.08305	-1.64715	-1.8651
5103	No sequence	1-1-4.1.3.21	-1.25403	-1.64695	-1.45049
2768	expressed protein [Arabidopsis thaliana]	1-1-2.3.12.17	-1.48046	-1.64606	-1.56326
8840	expressed protein [Arabidopsis thaliana]	1-1-6.2.1.20	-1.57444	-1.64517	-1.60981
9102	Ribulose-phosphate 3-epimerase, chloropl	1-1-6.2.14.9	-2.27192	-1.64497	-1.95844
5964	No sequence	1-1-4.3.4.21	-1.64305	-1.64478	-1.64391
268	ATP synthase CF0 A chain [Nicotiana taba	1-1-1.1.13.16	-0.673853	-1.64434	-1.1591
5320	No sequence	1-1-4.1.14.7	-1.80418	-1.64412	-1.72415
5180	SERINE HYDROXYMETHYLTRANSFERASE, MITOCHO	1-1-4.1.7.14	-2.1029	-1.64401	-1.87346
2345	geranylgeranyl reductase [Nicotiana taba	1-1-2.2.12.14	-2.08313	-1.63891	-1.86102
12502	No sequence	1-1-8.2.16.7	-1.95618	-1.63873	-1.79746
8110	Omega-6 fatty acid desaturase, chloropla	1-1-5.4.7.4	-1.63555	-1.63709	-1.63632
2347	No sequence	1-1-2.2.12.16	-2.03235	-1.63647	-1.83441
2545	putative beta-galactosidase [Lycopersico	1-1-2.3.2.4	-1.80325	-1.63315	-1.7182
1676	hypothetical protein [Arabidopsis thalia	1-1-1.4.20.17	-1.4947	-1.63286	-1.56378
1393	actin [imported] - Malva pusilla	1-1-1.4.7.7	-2.09128	-1.63109	-1.86119
6505	wound inducive gene [Nicotiana tabacum]	1-1-4.4.10.16	-2.41819	-1.63065	-2.02442
1700	patatin-like protein 1 [Nicotiana tabacu	1-1-2.1.1.20	-1.98049	-1.63016	-1.80533
1757	glutathione S-transferase/peroxidase [Ly	1-1-2.1.4.14	-1.81899	-1.63012	-1.72456
4225	No sequence	1-1-3.3.2.4	-1.83148	-1.62545	-1.72846
4214	F5O11.15 [Arabidopsis thaliana]	1-1-3.3.1.14	-1.6798	-1.625	-1.6524
7830	WRKY family transcription factor [Arabid	1-1-5.3.13.18	-1.08088	-1.62305	-1.35197
8576	Ferredoxin--NADP reductase, leaf-type is	1-1-6.1.9.8	-2.1899	-1.6213	-1.9056
6483	probable epoxide hydrolase (EC 3.3.2.3)	1-1-4.4.9.15	-1.44323	-1.6211	-1.53216
4643	mrp protein -related [Arabidopsis thalia	1-1-3.4.2.2	-1.95403	-1.62098	-1.7875
8377	No sequence	1-1-5.4.19.19	-2.55588	-1.62012	-2.088
698	NADPH oxidase; gp91; phox homolog [Lycop	1-1-1.2.14.5	-2.48904	-1.6141	-2.05157
5895	No sequence	1-1-4.3.1.15	-1.33363	-1.61391	-1.47377
1749	CONSTANS B-box zinc finger family protei	1-1-2.1.4.6	-2.13058	-1.6116	-1.87109
5968	hypothetical protein [imported] - Arabid	1-1-4.3.5.4	-1.64246	-1.6094	-1.62593
7850	Glyceraldehyde 3-phosphate dehydrogenase	1-1-5.3.14.17	-2.09533	-1.60872	-1.85202
128	No sequence	1-1-1.1.7.2	-1.67123	-1.60733	-1.63928
7296	expressed protein [Arabidopsis thaliana]	1-1-5.2.8.9	-1.44621	-1.60609	-1.52615
8228	CAAX amino terminal protease family [Ara	1-1-5.4.12.17	-2.13715	-1.60554	-1.87135
12035	expressed protein [Arabidopsis thaliana]	1-1-8.1.14.2	-0.236759	-1.60412	-0.920441
1997	TMV response-related gene product [Nicot	1-1-2.1.16.2	-2.18034	-1.60351	-1.89193
8858	Ribulose bisphosphate carboxylase small	1-1-6.2.2.17	-2.0081	-1.60235	-1.80523
10634	Ribulose bisphosphate carboxylase small	1-1-7.2.7.8	-1.56097	-1.6018	-1.58139
8264	expressed protein [Arabidopsis thaliana]	1-1-5.4.14.11	-2.22234	-1.60016	-1.91125
7640	Pathogenesis-related leaf protein 6 prec	1-1-5.3.4.17	-2.11822	-1.59845	-1.85834
9793	No sequence	1-1-6.4.7.7	-1.69467	-1.59796	-1.64632
11628	Histidine decarboxylase (HDC) (TOM92)	1-1-7.4.14.15	-1.31871	-1.59685	-1.45778
6581	serine carboxypeptidase [Arabidopsis tha	1-1-4.4.14.8	-2.75524	-1.59626	-2.17575
5454	putative receptor-like serine-threonine	1-1-4.1.20.15	-1.60769	-1.59612	-1.6019
3951	No sequence	1-1-3.2.9.3	-0.667164	-1.594	-1.13058
1994	No hits found	1-1-2.1.15.20	-1.75902	-1.59362	-1.67632
7044	unknown protein [Oryza sativa (japonica	1-1-5.1.16.9	-1.48191	-1.59215	-1.53703
1537	No hits found	1-1-1.4.14.4	-1.5093	-1.59208	-1.55069
5044	No sequence	1-1-4.1.1.4	-2.27871	-1.5919	-1.9353
9109	No sequence	1-1-6.2.14.16	-2.03906	-1.59114	-1.8151
12333	Ntdin [Nicotiana tabacum]	1-1-8.2.8.6	-1.19367	-1.59057	-1.39212
3407	glycosyl hydrolase family 5/cellulase ((	1-1-3.1.3.5	-0.395794	-1.59049	-0.993141
2332	xyloglucan endo-1,4-beta-D-glucanase (EC	1-1-2.2.12.1	-0.125893	-1.59036	-0.858128
6379	expressed protein [Arabidopsis thaliana]	1-1-4.4.4.16	-1.98219	-1.58969	-1.78594
8043	verticillium wilt disease resistance pro	1-1-5.4.3.21	-2.02195	-1.58959	-1.80577
5537	No sequence	1-1-4.2.4.14	-2.23296	-1.58941	-1.91119
12316	putative alcohol dehydrogenase [Lycopers	1-1-8.2.7.10	-1.49121	-1.58875	-1.53998
2336	xyloglucan endotransglycosylase LeXET2 [	1-1-2.2.12.5	-1.2545	-1.58778	-1.42114
6832	hypothetical protein [Arabidopsis thalia	1-1-5.1.6.7	-1.1815	-1.5851	-1.3833
7138	WRKY family transcription factor [Arabid	1-1-5.1.20.19	-1.38292	-1.58317	-1.48305
12558	Basic 30 kDa endochitinase precursor	1-1-8.2.18.21	-2.09922	-1.58194	-1.84058
3955	PATHOGENESIS-RELATED GENES TRANSCRIPTION	1-1-3.2.9.7	-1.19282	-1.57774	-1.38528
10630	No sequence	1-1-7.2.7.4	-1.6687	-1.57698	-1.62284
1708	No hits found	1-1-2.1.2.7	-2.07814	-1.57512	-1.82663
7342	Ribulose bisphosphate carboxylase small	1-1-5.2.10.13	-1.72013	-1.5736	-1.64686
5972	Dof zinc finger protein [Arabidopsis tha	1-1-4.3.5.8	-2.07635	-1.57147	-1.82391
4492	WRKY family transcription factor [Arabid	1-1-3.3.14.19	-1.08122	-1.57071	-1.32596
3562	No sequence	1-1-3.1.10.13	-2.1005	-1.56568	-1.83309
12612	unknown [Arabidopsis thaliana]	1-1-8.3.1.12	-1.42935	-1.56457	-1.49696
1470	No sequence	1-1-1.4.10.21	-1.52688	-1.56359	-1.54524
6118	expressed protein [Arabidopsis thaliana]	1-1-4.3.12.7	-2.40939	-1.56262	-1.986
3047	cytochrome P450 CYP74C3 [Lycopersicon es	1-1-2.4.6.2	-2.18234	-1.55924	-1.87079
2423	WRKY DNA-binding protein [Nicotiana taba	1-1-2.2.16.8	-1.57306	-1.5579	-1.56548
2049	protein F12M16.12 [imported] - Arabidops	1-1-2.1.18.12	-0.13765	-1.55633	-0.846991
497	Ribulose bisphosphate carboxylase small	1-1-1.2.4.14	-1.60196	-1.55613	-1.57904
7341	No sequence	1-1-5.2.10.12	-2.33854	-1.55563	-1.94708
4373	No sequence	1-1-3.3.9.5	-1.51708	-1.55348	-1.53528
5834	miraculin homolog, root-knot nematode-in	1-1-4.2.18.17	-1.65513	-1.55248	-1.6038
6082	Ribulose bisphosphate carboxylase small	1-1-4.3.10.13	-1.1544	-1.55027	-1.35234
10583	No sequence	1-1-7.2.4.20	-1.85969	-1.55004	-1.70487
8610	H-Protein precursor [Flaveria pringlei]	1-1-6.1.10.21	-2.03035	-1.54947	-1.78991
3912	potential chimera	1-1-3.2.7.6	-1.806	-1.54936	-1.67768
11782	No sequence	1-1-8.1.2.1	-1.94965	-1.5492	-1.74942
10858	No sequence	1-1-7.2.18.1	-1.25761	-1.54896	-1.40328
2764	unknown protein (pir||S75584) -related [	1-1-2.3.12.13	-1.91365	-1.54878	-1.73122
11781	expressed protein [Arabidopsis thaliana]	1-1-8.1.1.21	-2.04319	-1.54589	-1.79454
4453	zinc finger protein [Capsicum annuum]	1-1-3.3.13.1	-1.2261	-1.54409	-1.38509
1690	translation initiation factor eIF-4A.6 -	1-1-2.1.1.10	-1.45434	-1.54374	-1.49904
3404	ribosomal protein S21 - like [Arabidopsi	1-1-3.1.3.2	-1.57113	-1.54349	-1.55731
1882	RAN GTPase-activating protein 2 [importe	1-1-2.1.10.13	-1.78049	-1.54232	-1.6614
12800	No sequence	1-1-8.3.10.11	-2.34935	-1.54166	-1.94551
8917	No sequence	1-1-6.2.5.13	-2.5467	-1.54159	-2.04414
2757	ATP synthase CF0 A chain [Nicotiana taba	1-1-2.3.12.6	-0.829553	-1.54078	-1.18517
11471	No sequence	1-1-7.4.7.5	-1.76684	-1.54009	-1.65347
3229	ELONGATION FACTOR 1-ALPHA (EF-1-ALPHA)	1-1-2.4.14.16	-1.89533	-1.5393	-1.71732
2557	ATP-dependent Clp protease proteolytic s	1-1-2.3.2.16	-1.4956	-1.53897	-1.51729
6679	expressed protein [Arabidopsis thaliana]	1-1-4.4.19.1	0.336632	-1.53451	-0.598937
3806	Cell division protein ftsH homolog, chlo	1-1-3.2.2.5	-1.79321	-1.53446	-1.66384
6745	elicitor-inducible cytochrome P450 [Nico	1-1-5.1.2.4	-2.34253	-1.53348	-1.938
2240	No sequence	1-1-2.2.7.14	-1.88758	-1.53268	-1.71013
3616	Caffeoyl-CoA O-methyltransferase (Trans-	1-1-3.1.13.4	-0.469192	-1.53263	-1.00091
8115	Ribulose bisphosphate carboxylase small	1-1-5.4.7.9	-1.4618	-1.53148	-1.49664
7669	ripening regulated protein DDTFR18 [Lyco	1-1-5.3.6.4	-2.31321	-1.52914	-1.92118
10746	Ribulose bisphosphate carboxylase small	1-1-7.2.12.15	-1.30411	-1.52793	-1.41602
9672	expressed protein [Arabidopsis thaliana]	1-1-6.4.1.12	-0.769568	-1.5269	-1.14823
7314	Basic 30 kDa endochitinase precursor	1-1-5.2.9.6	-1.75038	-1.52471	-1.63754
7643	expressed protein [Arabidopsis thaliana]	1-1-5.3.4.20	-2.09253	-1.51982	-1.80618
11134	No sequence	1-1-7.3.11.4	0.0117402	-1.51848	-0.753371
11002	receptor-like protein kinase [Nicotiana	1-1-7.3.4.19	-1.27309	-1.51825	-1.39567
8249	ATP synthase CF0 A chain [Nicotiana taba	1-1-5.4.13.17	0.27378	-1.51661	-0.621417
12682	Photosystem I reaction center subunit IV	1-1-8.3.4.19	-1.48541	-1.51464	-1.50002
11847	No sequence	1-1-8.1.5.3	-1.565	-1.51388	-1.53944
2233	Chlorophyll A-B binding protein 3C, chlo	1-1-2.2.7.7	-1.8555	-1.51352	-1.68451
5056	rhodanese-like domain protein [Arabidops	1-1-4.1.1.16	-1.56962	-1.51346	-1.54154
9870	Ribulose bisphosphate carboxylase small	1-1-6.4.10.21	-1.76334	-1.51297	-1.63815
11473	disease resistance protein kinase (EC 2.	1-1-7.4.7.7	-1.44504	-1.51259	-1.47882
11379	No sequence	1-1-7.4.2.18	-1.75803	-1.51255	-1.63529
5779	WRKY DNA-binding protein [Nicotiana taba	1-1-4.2.16.4	-1.91455	-1.50989	-1.71222
529	1-aminocyclopropane-1-carboxylate oxidas	1-1-1.2.6.4	-1.46909	-1.50843	-1.48876
7596	potential chimera	1-1-5.3.2.15	-1.80512	-1.50833	-1.65673
6436	No sequence	1-1-4.4.7.10	-2.02161	-1.50804	-1.76482
10234	expressed protein [Arabidopsis thaliana]	1-1-7.1.8.7	-2.36568	-1.50797	-1.93683
4224	Glutamine synthetase, chloroplast precur	1-1-3.3.2.3	-1.89347	-1.50632	-1.6999
2078	protein kinase (APK2b) [Arabidopsis thal	1-1-2.1.19.20	-1.18437	-1.50578	-1.34507
3223	probable phosphate permease - common ice	1-1-2.4.14.10	-1.76957	-1.50494	-1.63725
7572	No hits found	1-1-5.3.1.12	-1.39995	-1.50486	-1.45241
681	expansin-like protein [Quercus robur]	1-1-1.2.13.9	0.210676	-1.50291	-0.646118
2514	aldose 1-epimerase family [Arabidopsis t	1-1-2.2.20.15	-1.89004	-1.50208	-1.69606
6377	Chlorophyll A-B binding protein 3C, chlo	1-1-4.4.4.14	-1.84819	-1.50003	-1.67411
9376	potential chimera	1-1-6.3.7.10	-2.1893	-1.49963	-1.84446
5903	3-phosphoshikimate 1-carboxyvinyltransfe	1-1-4.3.2.2	-1.34235	-1.49836	-1.42036
978	probable cinnamyl-alcohol dehydrogenase	1-1-1.3.7.12	-1.2953	-1.4966	-1.39595
9498	hypothetical protein [Citrus x paradisi]	1-1-6.3.13.6	-1.08173	-1.49627	-1.289
696	No sequence	1-1-1.2.14.3	-1.3813	-1.49597	-1.43863
2198	No sequence	1-1-2.2.5.14	-1.99215	-1.4951	-1.74362
5874	Delta12 fatty acid desaturase (EC 1.14.9	1-1-4.2.20.15	-2.37347	-1.49228	-1.93287
5489	secretory peroxidase [Nicotiana tabacum]	1-1-4.2.2.8	-0.665462	-1.49117	-1.07832
2729	potential chimera	1-1-2.3.10.20	-1.69045	-1.48983	-1.59014
6778	hydrolase, alpha/beta fold family [Arabi	1-1-5.1.3.16	-1.83183	-1.48875	-1.66029
930	PROTEIN 108 PRECURSOR	1-1-1.3.5.6	-0.736855	-1.48804	-1.11245
11509	Ferredoxin I, chloroplast precursor	1-1-7.4.9.1	-0.982032	-1.48794	-1.23499
4664	glutamate synthase (ferredoxin) (EC 1.4.	1-1-3.4.3.2	-1.57722	-1.48486	-1.53104
2538	unknown protein [Arabidopsis thaliana]	1-1-2.3.1.18	-1.95098	-1.48458	-1.71778
248	potential chimera	1-1-1.1.12.17	-0.849156	-1.48276	-1.16596
4680	putative zinc finger protein [Oryza sati	1-1-3.4.3.18	-2.0741	-1.4801	-1.7771
5630	expressed protein [Arabidopsis thaliana]	1-1-4.2.9.2	-1.66911	-1.47945	-1.57428
5475	No sequence	1-1-4.2.1.15	-1.75803	-1.47834	-1.61819
11930	beta tubulin [Arabidopsis thaliana]	1-1-8.1.9.2	-1.11831	-1.4777	-1.298
1409	disease resistance protein BS2 [Capsicum	1-1-1.4.8.2	-1.06904	-1.47605	-1.27254
2297	Ribulose bisphosphate carboxylase small	1-1-2.2.10.8	-0.704983	-1.47373	-1.08936
13049	single-stranded DNA binding protein prec	1-1-8.4.2.8	-1.85075	-1.47358	-1.66217
7772	glucan 1,3-beta-glucosidase (EC 3.2.1.58	1-1-5.3.11.2	-1.9441	-1.47253	-1.70832
3505	No sequence	1-1-3.1.7.19	-1.97454	-1.47242	-1.72348
11679	putative senescence-associated protein [	1-1-7.4.17.3	0.896339	-1.47207	-0.287865
11839	unknown protein [Arabidopsis thaliana]	1-1-8.1.4.16	-0.957246	-1.4719	-1.21457
13233	cytosolic cysteine synthase [Solanum tub	1-1-8.4.11.3	-2.28677	-1.47041	-1.87859
555	plastidic aldolase [Nicotiana paniculata	1-1-1.2.7.9	-1.2159	-1.47012	-1.34301
4652	Glyceraldehyde 3-phosphate dehydrogenase	1-1-3.4.2.11	-1.6275	-1.46935	-1.54842
5055	Cysteine proteinase 3 precursor	1-1-4.1.1.15	-1.85188	-1.46857	-1.66022
11046	anther-specific protein - wood tobacco	1-1-7.3.6.21	-0.0161732	-1.46476	-0.740465
8229	No sequence	1-1-5.4.12.18	-1.91455	-1.4644	-1.68947
10101	15.9 kDa subunit of RNA polymerase II (g	1-1-7.1.1.21	-1.32131	-1.46325	-1.39228
10933	No sequence	1-1-7.3.1.13	-0.684971	-1.4631	-1.07404
8540	No sequence	1-1-6.1.7.14	-2.10176	-1.46186	-1.78181
1447	glycine decarboxylase complex H-protein	1-1-1.4.9.19	-1.6803	-1.45726	-1.56878
10559	expressed protein [Arabidopsis thaliana]	1-1-7.2.3.17	-1.97177	-1.45696	-1.71436
9483	TMV resistance protein N - tobacco (Nico	1-1-6.3.12.12	-1.53707	-1.45549	-1.49628
3072	Ribulose bisphosphate carboxylase small	1-1-2.4.7.6	-1.41814	-1.45459	-1.43637
7095	No sequence	1-1-5.1.18.18	-1.44372	-1.45278	-1.44825
10163	peptidylprolyl isomerase -related [Arabi	1-1-7.1.4.20	-1.91615	-1.44968	-1.68292
13192	No sequence	1-1-8.4.9.4	-1.71204	-1.44945	-1.58074
11821	similar to hsr203J [Lycopersicon esculen	1-1-8.1.3.19	-0.974509	-1.44908	-1.21179
5493	expressed protein [Arabidopsis thaliana]	1-1-4.2.2.12	-1.62336	-1.44831	-1.53583
9862	expressed protein [Arabidopsis thaliana]	1-1-6.4.10.13	-1.65483	-1.44802	-1.55143
738	No sequence	1-1-1.2.16.3	-1.80751	-1.44655	-1.62703
9994	CCCH-type zinc finger protein -related [	1-1-6.4.16.19	-0.490163	-1.44538	-0.96777
6085	wound inducive gene [Nicotiana tabacum]	1-1-4.3.10.16	-2.03116	-1.44523	-1.73819
13296	F16A14.19 [Arabidopsis thaliana]	1-1-8.4.14.3	-1.43068	-1.44417	-1.43742
13232	DC1.2 homologue [Nicotiana tabacum]	1-1-8.4.11.2	-0.742376	-1.44295	-1.09267
11842	ATP synthase gamma chain, chloroplast pr	1-1-8.1.4.19	-1.91195	-1.44014	-1.67605
10998	24K germin like protein [Nicotiana tabac	1-1-7.3.4.15	-2.53783	-1.44005	-1.98894
1087	RuBisCO subunit binding-protein alpha su	1-1-1.3.12.16	-1.71086	-1.4398	-1.57533
8185	No sequence	1-1-5.4.10.16	-1.07831	-1.43646	-1.25738
2536	expressed protein [Arabidopsis thaliana]	1-1-2.3.1.16	-1.53231	-1.43628	-1.48429
5707	expressed protein [Arabidopsis thaliana]	1-1-4.2.12.16	-0.943939	-1.43554	-1.18974
11879	hypothetical protein (clone ND1) - commo	1-1-8.1.6.14	-1.80792	-1.43547	-1.62169
5804	No sequence	1-1-4.2.17.8	-1.55445	-1.4347	-1.49458
5020	No sequence	1-1-3.4.20.1	-0.708394	-1.43368	-1.07103
2604	No sequence	1-1-2.3.4.21	-1.13074	-1.43247	-1.28161
11793	dnaJ protein homolog - potato	1-1-8.1.2.12	-1.51775	-1.43241	-1.47508
2646	No sequence	1-1-2.3.6.21	-2.1188	-1.43211	-1.77545
1121	Ribulose bisphosphate carboxylase small	1-1-1.3.14.8	-1.5277	-1.43145	-1.47957
11897	hypothetical protein [Arabidopsis thalia	1-1-8.1.7.11	-0.0973554	-1.42983	-0.763592
5960	No sequence	1-1-4.3.4.17	-0.826413	-1.42847	-1.12744
2652	potential chimera	1-1-2.3.7.6	-0.433487	-1.42647	-0.92998
2468	No sequence	1-1-2.2.18.11	-1.67264	-1.42603	-1.54933
12806	allene oxide cyclase [Lycopersicon escul	1-1-8.3.10.17	-1.20977	-1.42508	-1.31742
9788	No sequence	1-1-6.4.7.2	-0.552369	-1.42383	-0.988097
5321	ultraviolet-B-repressible protein [Trifo	1-1-4.1.14.8	-1.26294	-1.4221	-1.34252
3384	MATE efflux protein - related [Arabidops	1-1-3.1.2.3	-2.01898	-1.42207	-1.72053
10748	potential chimera	1-1-7.2.12.17	-1.37467	-1.42204	-1.39835
3991	metallo proteinase -related [Arabidopsis	1-1-3.2.11.1	-0.826399	-1.42164	-1.12402
9675	ABSCISIC ACID AND ENVIRONMENTAL STRESS I	1-1-6.4.1.15	0.0375486	-1.42129	-0.69187
2087	calmodulin-binding protein [Arabidopsis	1-1-2.1.20.8	-1.32206	-1.41787	-1.36996
6747	expressed protein [Arabidopsis thaliana]	1-1-5.1.2.6	-2.07057	-1.41677	-1.74367
1086	No sequence	1-1-1.3.12.15	-1.61943	-1.41668	-1.51806
12874	50S ribosomal protein L4 [Arabidopsis th	1-1-8.3.14.1	-1.67592	-1.4158	-1.54586
6245	No sequence	1-1-4.3.18.8	-1.11841	-1.41559	-1.267
869	DCL PROTEIN, CHLOROPLAST PRECURSOR (DEFE	1-1-1.3.2.8	-1.58348	-1.41443	-1.49896
13042	shikimate kinase family [Arabidopsis tha	1-1-8.4.2.1	-1.18614	-1.41432	-1.30023
10978	expressed protein [Arabidopsis thaliana]	1-1-7.3.3.16	-1.56939	-1.41331	-1.49135
8835	glycosyl hydrolase family 43 [Arabidopsi	1-1-6.2.1.15	-1.7141	-1.41268	-1.56339
2700	unknown [Lycopersicon esculentum]	1-1-2.3.9.12	-1.34473	-1.41236	-1.37854
8297	protein phosphatase 2C (PP2C), putative	1-1-5.4.16.2	-0.0753798	-1.41173	-0.743557
4340	chlorophyll a/b-binding protein type I p	1-1-3.3.7.14	-2.34583	-1.40771	-1.87677
10518	short-chain dehydrogenase/reductase fami	1-1-7.2.1.18	-1.78801	-1.40746	-1.59774
4750	Ribulose bisphosphate carboxylase small	1-1-3.4.7.4	-1.43612	-1.40713	-1.42162
7479	putative receptor-like serine-threonine	1-1-5.2.17.3	-1.48926	-1.40712	-1.44819
10161	expressed protein [Arabidopsis thaliana]	1-1-7.1.4.18	-2.07046	-1.40682	-1.73864
5070	Adenylylsulfate kinase, chloroplast prec	1-1-4.1.2.9	-1.47068	-1.4066	-1.43864
5896	expressed protein [Arabidopsis thaliana]	1-1-4.3.1.16	-1.71416	-1.40588	-1.56002
9837	Probable glutathione S-transferase (Path	1-1-6.4.9.9	-2.45485	-1.40481	-1.92983
9146	haloacid dehalogenase-like hydrolase fam	1-1-6.2.16.11	-0.970513	-1.40371	-1.18711
5957	Ribulose bisphosphate carboxylase small	1-1-4.3.4.14	-1.88897	-1.39823	-1.6436
12678	No hits found	1-1-8.3.4.15	-1.89963	-1.3979	-1.64877
1682	farnesyltranstransferase (EC 2.5.1.29) c	1-1-2.1.1.2	-1.73572	-1.39712	-1.56642
289	CP12 protein precursor, chloroplast - co	1-1-1.1.14.16	-1.02208	-1.39605	-1.20907
2765	No sequence	1-1-2.3.12.14	-0.783751	-1.39583	-1.08979
4190	calmodulin-binding protein [Arabidopsis	1-1-3.2.20.11	-1.37689	-1.39573	-1.38631
11296	selenium binding protein [Medicago sativ	1-1-7.3.18.19	-0.927267	-1.3949	-1.16108
7872	No hits found	1-1-5.3.15.18	-2.28999	-1.39463	-1.84231
7886	ZPT2-13 [Petunia x hybrida]	1-1-5.3.16.11	-1.45729	-1.39284	-1.42507
9055	MADS box protein TDR3 - tomato (fragment	1-1-6.2.12.4	-1.78176	-1.39216	-1.58696
502	chloroplast elongation factor TuB(EF-TuB	1-1-1.2.4.19	-1.82513	-1.39192	-1.60852
9507	No sequence	1-1-6.3.13.15	-0.0517562	-1.39118	-0.721468
10116	No hits found	1-1-7.1.2.15	-1.55716	-1.39104	-1.4741
2537	Ribulose bisphosphate carboxylase small	1-1-2.3.1.17	-1.70187	-1.3898	-1.54583
3910	No hits found	1-1-3.2.7.4	-1.57073	-1.38892	-1.47982
11892	E coli genome sequence	1-1-8.1.7.6	-2.32375	-1.38872	-1.85623
4262	transferase hexapeptide repeat family [A	1-1-3.3.3.20	-1.63787	-1.38758	-1.51273
9858	expressed protein [Arabidopsis thaliana]	1-1-6.4.10.9	-1.72327	-1.387	-1.55513
12623	No hits found	1-1-8.3.2.2	-1.70189	-1.38466	-1.54327
6223	salt-tolerance protein [Arabidopsis thal	1-1-4.3.17.7	-0.843845	-1.38268	-1.11326
10920	No hits found	1-1-7.2.20.21	-2.14105	-1.37836	-1.7597
3125	anthranilate synthase alpha subunit	1-1-2.4.9.17	-1.85406	-1.37756	-1.61581
4347	No sequence	1-1-3.3.7.21	-1.45754	-1.37741	-1.41748
2421	myb-related protein Ph2 - garden petunia	1-1-2.2.16.6	-1.56288	-1.37695	-1.46992
10092	No sequence	1-1-7.1.1.12	-1.07614	-1.37564	-1.22589
7763	No sequence	1-1-5.3.10.14	-1.55971	-1.37561	-1.46766
3039	No sequence	1-1-2.4.5.15	-2.35	-1.37496	-1.86248
8482	No hits found	1-1-6.1.4.19	-1.523	-1.37394	-1.44847
12736	Ribulose bisphosphate carboxylase small	1-1-8.3.7.10	-1.55528	-1.37355	-1.46441
5659	NADPH:protochlorophyllide oxidoreductase	1-1-4.2.10.10	-2.09458	-1.37306	-1.73382
2018	hypothetical protein [Oryza sativa]	1-1-2.1.17.2	-1.6571	-1.37181	-1.51446
10439	DNA-binding protein 4 [imported] - commo	1-1-7.1.18.2	-1.41348	-1.37137	-1.39243
12669	NADPH:protochlorophyllide oxidoreductase	1-1-8.3.4.6	-2.03786	-1.36786	-1.70286
5543	expressed protein [Arabidopsis thaliana]	1-1-4.2.4.20	-1.36003	-1.36647	-1.36325
10119	4-hydroxyphenylpyruvate dioxygenase (4HP	1-1-7.1.2.18	-1.99126	-1.36534	-1.6783
3950	PATHOGENESIS-RELATED GENES TRANSCRIPTION	1-1-3.2.9.2	-1.31017	-1.36428	-1.33723
3797	unknown [Arabidopsis thaliana]	1-1-3.2.1.17	-1.36327	-1.36411	-1.36369
4004	expressed protein [Arabidopsis thaliana]	1-1-3.2.11.14	1.03547	-1.36338	-0.163955
957	No sequence	1-1-1.3.6.12	-1.47004	-1.36234	-1.41619
2348	100 pct identical to gp:ECOTNPA_3[hypoth	1-1-2.2.12.17	-1.452	-1.36164	-1.40682
13182	No sequence	1-1-8.4.8.15	-1.35757	-1.36079	-1.35918
5298	Glutamyl-tRNA reductase 1, chloroplast p	1-1-4.1.13.6	-0.279521	-1.35967	-0.819596
7641	No sequence	1-1-5.3.4.18	-1.63998	-1.3595	-1.49974
10330	No sequence	1-1-7.1.12.19	-1.38152	-1.35914	-1.37033
5949	No hits found	1-1-4.3.4.6	-0.615915	-1.35834	-0.987128
4488	protein kinase, putative [Arabidopsis th	1-1-3.3.14.15	-1.28295	-1.35762	-1.32028
9454	NAC domain protein NAC2 [Phaseolus vulga	1-1-6.3.11.4	-1.71308	-1.3557	-1.53439
7200	No hits found	1-1-5.2.3.18	-1.31865	-1.35436	-1.3365
5083	Ribulose bisphosphate carboxylase small	1-1-4.1.3.1	-1.9831	-1.35323	-1.66817
5939	No sequence	1-1-4.3.3.17	-1.41241	-1.35264	-1.38252
5027	C2 domain-containing protein [Arabidopsi	1-1-3.4.20.8	-1.75475	-1.35257	-1.55366
12663	No sequence	1-1-8.3.3.21	-1.63588	-1.3521	-1.49399
7804	No sequence	1-1-5.3.12.13	-1.57109	-1.35136	-1.46123
9108	expressed protein [Arabidopsis thaliana]	1-1-6.2.14.15	-1.76264	-1.35065	-1.55665
6058	No sequence	1-1-4.3.9.10	-2.37016	-1.35063	-1.8604
4875	dehydration-responsive element binding p	1-1-3.4.13.3	-0.647067	-1.35018	-0.998623
8483	No hits found	1-1-6.1.4.20	-1.36559	-1.35006	-1.35783
1434	No sequence	1-1-1.4.9.6	-1.51631	-1.34588	-1.43109
10636	Ribulose bisphosphate carboxylase small	1-1-7.2.7.10	-1.38952	-1.34541	-1.36746
7003	No sequence	1-1-5.1.14.10	-1.24386	-1.34513	-1.2945
10939	thylakoid lumenal 16.5 kDa protein, chlo	1-1-7.3.1.19	-1.2756	-1.34357	-1.30958
11092	outer membrane lipo protein - like [Arab	1-1-7.3.9.4	-1.31106	-1.34329	-1.32717
3389	malate dehydrogenase (oxaloacetate-decar	1-1-3.1.2.8	-1.47638	-1.34269	-1.40954
5683	No sequence	1-1-4.2.11.13	-1.53968	-1.34218	-1.44093
11061	bacterial IS-element [Arabidopsis thalia	1-1-7.3.7.15	-0.708351	-1.34209	-1.02522
1327	peroxiredoxin Q [Suaeda maritima subsp.	1-1-1.4.4.4	-2.35173	-1.34155	-1.84664
8150	PATHOGENESIS-RELATED GENES TRANSCRIPTION	1-1-5.4.9.2	-1.35314	-1.34147	-1.34731
11446	lipoxygenase (EC 1.13.11.12) - tomato	1-1-7.4.6.1	-1.67062	-1.34114	-1.50588
12444	oxidoreductase, 2OG-Fe(II) oxygenase fam	1-1-8.2.13.12	-0.726106	-1.34053	-1.03332
10496	EDS1-like protein [Nicotiana benthamiana	1-1-7.1.20.17	-1.27896	-1.34027	-1.30961
4223	probable endo-xyloglucan transferase - u	1-1-3.3.2.2	-1.70469	-1.33995	-1.52232
10681	No sequence	1-1-7.2.9.13	-1.61593	-1.33918	-1.47755
10988	ferredoxin-thioredoxin-reductase catalyt	1-1-7.3.4.5	-1.80338	-1.33872	-1.57105
3807	chaperonin 21 precursor [Lycopersicon es	1-1-3.2.2.6	-1.55341	-1.33795	-1.44568
1763	AAA-type ATPase family [Arabidopsis thal	1-1-2.1.4.20	-0.814662	-1.33756	-1.07611
621	expressed protein [Arabidopsis thaliana]	1-1-1.2.10.12	-1.97605	-1.337	-1.65652
11206	No sequence	1-1-7.3.14.13	-1.13098	-1.33225	-1.23162
8341	cyclophilin [Oryza sativa (japonica cult	1-1-5.4.18.4	-1.43297	-1.33077	-1.38187
10984	expressed protein [Arabidopsis thaliana]	1-1-7.3.4.1	-1.47273	-1.32951	-1.40112
11548	Probable glutathione S-transferase (Auxi	1-1-7.4.10.19	-1.31103	-1.32941	-1.32022
12262	Ferredoxin--NADP reductase, leaf-type is	1-1-8.2.4.19	-1.70966	-1.32911	-1.51938
2689	disease resistance protein kinase (EC 2.	1-1-2.3.9.1	-1.69448	-1.32663	-1.51055
11952	unknown [Populus tremuloides]	1-1-8.1.10.3	-0.821172	-1.32425	-1.07271
11780	No sequence	1-1-8.1.1.20	-1.33783	-1.32316	-1.33049
13230	ribosomal protein L6p family [Arabidopsi	1-1-8.4.10.21	-1.91827	-1.3227	-1.62049
2235	No sequence	1-1-2.2.7.9	-1.78453	-1.32209	-1.55331
1276	cyclin-dependent protein kinase p34cdc2	1-1-1.4.1.16	-1.53203	-1.32207	-1.42705
551	ribulose 1,5-bisphosphate carboxylase	1-1-1.2.7.5	-1.33729	-1.3213	-1.3293
7275	Ribulose bisphosphate carboxylase small	1-1-5.2.7.9	-1.51744	-1.31788	-1.41766
8136	No sequence	1-1-5.4.8.9	-1.71272	-1.31602	-1.51437
8851	No sequence	1-1-6.2.2.10	-1.49887	-1.31531	-1.40709
13221	Glyceraldehyde 3-phosphate dehydrogenase	1-1-8.4.10.12	-1.89816	-1.3143	-1.60623
10143	No sequence	1-1-7.1.3.21	-1.79686	-1.31212	-1.55449
4353	unknown [Lycopersicon esculentum]	1-1-3.3.8.6	-1.19547	-1.31096	-1.25321
7202	Carbonic anhydrase, chloroplast precurso	1-1-5.2.3.20	-1.20001	-1.31021	-1.25511
7995	No sequence	1-1-5.4.1.15	-0.853122	-1.3078	-1.08046
9765	No sequence	1-1-6.4.5.21	-2.00901	-1.30743	-1.65822
9651	hypothetical protein A_IG002P16.10 - Ara	1-1-6.3.20.12	-0.831098	-1.30727	-1.06918
7699	potential chimera	1-1-5.3.7.13	-0.716609	-1.30666	-1.01163
6217	putative membrane protein [Solanum tuber	1-1-4.3.17.1	-0.343928	-1.30657	-0.82525
4758	cytochrome P450 (EC 1.14.-.-) 81B1c - Je	1-1-3.4.7.12	-1.1	-1.30545	-1.20272
853	Photosystem II 22 kDa protein, chloropla	1-1-1.3.1.13	-1.2468	-1.30498	-1.27589
4376	cinnamic acid 4-hydroxylase [Capsicum an	1-1-3.3.9.8	-1.97847	-1.30177	-1.64012
2301	photosystem II protein I [Physcomitrella	1-1-2.2.10.12	-0.573764	-1.29908	-0.936424
12201	No apical meristem (NAM) protein family	1-1-8.2.1.21	-1.48719	-1.29825	-1.39272
6741	root hair defective 3 (RHD3) [Arabidopsi	1-1-5.1.1.21	-1.18497	-1.29812	-1.24155
6893	Probable glutathione S-transferase (Path	1-1-5.1.9.5	-2.36891	-1.29637	-1.83264
4482	No sequence	1-1-3.3.14.9	-1.31339	-1.29504	-1.30421
7347	Ribulose bisphosphate carboxylase small	1-1-5.2.10.18	-1.46177	-1.2938	-1.37778
1122	No sequence	1-1-1.3.14.9	-1.21058	-1.29372	-1.25215
5445	No sequence	1-1-4.1.20.6	0.727527	-1.29076	-0.281617
4341	E coli genome sequence	1-1-3.3.7.15	0.187515	-1.29004	-0.551264
8187	light-regulated chloroplast-localized pr	1-1-5.4.10.18	-1.77389	-1.28894	-1.53142
1395	No sequence	1-1-1.4.7.9	-1.39065	-1.28885	-1.33975
211	serine carboxypeptidase -related [Arabid	1-1-1.1.11.1	-1.43403	-1.28884	-1.36144
13102	protein F12M16.12 [imported] - Arabidops	1-1-8.4.4.19	-0.499147	-1.28693	-0.893038
2543	expressed protein [Arabidopsis thaliana]	1-1-2.3.2.2	-1.66003	-1.28446	-1.47225
4732	putative serine carboxypeptidase [Pisum	1-1-3.4.6.7	-1.58726	-1.28348	-1.43537
6188	No sequence	1-1-4.3.15.14	-0.532745	-1.28329	-0.908017
4245	Chlorophyll A-B binding protein 7, chlor	1-1-3.3.3.3	-1.62901	-1.28236	-1.45569
503	putative zinc transporter [Oryza sativa	1-1-1.2.4.20	-1.25207	-1.28176	-1.26692
12425	No sequence	1-1-8.2.12.14	-1.46247	-1.28107	-1.37177
996	Coproporphyrinogen III oxidase, chloropl	1-1-1.3.8.9	-1.63474	-1.27998	-1.45736
13179	CAO [Arabidopsis thaliana]	1-1-8.4.8.12	-2.34875	-1.27953	-1.81414
10455	No sequence	1-1-7.1.18.18	-1.47048	-1.27774	-1.37411
635	No hits found	1-1-1.2.11.5	-0.998482	-1.27681	-1.13764
8676	potential chimera	1-1-6.1.14.3	-1.06242	-1.27643	-1.16943
2273	CCAAT-binding transcription factor subun	1-1-2.2.9.5	-1.42671	-1.27476	-1.35074
4159	regulator of gene silencing [Nicotiana t	1-1-3.2.19.1	0.0748361	-1.27373	-0.599448
2516	No sequence	1-1-2.2.20.17	-1.40127	-1.2737	-1.33749
12192	RNA recognition motif (RRM)-containing p	1-1-8.2.1.12	-1.74879	-1.27367	-1.51123
10363	No sequence	1-1-7.1.14.10	-1.97319	-1.27366	-1.62342
10005	No sequence	1-1-6.4.17.9	-1.87098	-1.27323	-1.57211
4635	No sequence	1-1-3.4.1.15	-1.63129	-1.27276	-1.45202
12740	expressed protein [Arabidopsis thaliana]	1-1-8.3.7.14	-0.827689	-1.27252	-1.0501
12257	No hits found	1-1-8.2.4.14	-1.00373	-1.27232	-1.13802
6932	putative E2, ubiquitin-conjugating enzym	1-1-5.1.11.2	-1.07817	-1.2715	-1.17484
7644	Ribulose bisphosphate carboxylase small	1-1-5.3.4.21	-1.27974	-1.27059	-1.27517
4452	acyltransferase homolog [Petunia x hybri	1-1-3.3.12.21	-0.751765	-1.26847	-1.01012
9419	No sequence	1-1-6.3.9.11	-1.89582	-1.26831	-1.58207
6732	No sequence	1-1-5.1.1.12	-1.09713	-1.26806	-1.1826
38	expressed protein [Arabidopsis thaliana]	1-1-1.1.2.17	-1.34849	-1.26771	-1.3081
4264	No sequence	1-1-3.3.4.1	-0.980474	-1.26602	-1.12325
6356	geranylgeranyl reductase [Nicotiana taba	1-1-4.4.3.14	-1.21141	-1.265	-1.2382
851	No sequence	1-1-1.3.1.11	-1.33837	-1.26195	-1.30016
13321	CCAAT-binding transcription factor subun	1-1-8.4.15.7	-1.44614	-1.26153	-1.35384
12287	No sequence	1-1-8.2.6.2	-1.44621	-1.2594	-1.3528
12280	No sequence	1-1-8.2.5.16	-1.95676	-1.25936	-1.60806
2271	Oxygen-evolving enhancer protein 3, chlo	1-1-2.2.9.3	-1.48071	-1.25795	-1.36933
10118	At1g24050/T23E23_11 [Arabidopsis thalian	1-1-7.1.2.17	-1.67356	-1.25536	-1.46446
7841	No sequence	1-1-5.3.14.8	-1.53895	-1.25457	-1.39676
5879	AX110P -related protein [Arabidopsis tha	1-1-4.2.20.20	-1.67857	-1.2534	-1.46598
23	UDP-glucose:salicylic acid glucosyltrans	1-1-1.1.2.2	-1.83433	-1.25152	-1.54293
8010	OSJNBa0086B14.1 [Oryza sativa (japonica	1-1-5.4.2.9	-1.22073	-1.25129	-1.23601
8921	No sequence	1-1-6.2.5.17	-1.35877	-1.25091	-1.30484
4756	potential chimera	1-1-3.4.7.10	-1.33025	-1.25081	-1.29053
6257	No sequence	1-1-4.3.18.20	-1.24328	-1.25073	-1.24701
4243	geranylgeranyl reductase [Nicotiana taba	1-1-3.3.3.1	-1.24209	-1.24812	-1.2451
5640	Catalase isozyme 2	1-1-4.2.9.12	-1.16788	-1.24786	-1.20787
2596	No sequence	1-1-2.3.4.13	-0.764698	-1.24711	-1.0059
3017	potential chimera	1-1-2.4.4.14	-0.423025	-1.24654	-0.834782
3949	No sequence	1-1-3.2.9.1	-1.56222	-1.24455	-1.40339
2123	transcriptional co-activator (KELP) -rel	1-1-2.2.2.2	-1.59272	-1.24455	-1.41863
1217	No sequence	1-1-1.3.18.20	-1.59753	-1.24433	-1.42093
6238	potential chimera	1-1-4.3.18.1	-0.833407	-1.24341	-1.03841
3373	glycine-rich protein [Nicotiana glauca]	1-1-3.1.1.13	-0.295607	-1.23916	-0.767383
13057	putative S-receptor kinase KIK1 precurso	1-1-8.4.2.16	-1.29253	-1.23779	-1.26516
12193	riboflavin synthase alpha chain -related	1-1-8.2.1.13	-1.77912	-1.23714	-1.50813
12387	No sequence	1-1-8.2.10.18	-2.6374	-1.23492	-1.93616
1849	No sequence	1-1-2.1.9.1	-1.38351	-1.2348	-1.30915
6472	No sequence	1-1-4.4.9.4	-2.50893	-1.23433	-1.87163
5173	RuBisCO subunit binding-protein alpha su	1-1-4.1.7.7	-2.0131	-1.23395	-1.62352
6451	unknown [Arabidopsis thaliana]	1-1-4.4.8.4	-1.50569	-1.23311	-1.3694
799	No sequence	1-1-1.2.19.1	-1.44188	-1.23221	-1.33705
7972	transducin / WD-40 repeat protein family	1-1-5.3.20.13	-0.765499	-1.23131	-0.998403
13123	No sequence	1-1-8.4.5.19	-2.01241	-1.22882	-1.62061
5934	expressed protein [Arabidopsis thaliana]	1-1-4.3.3.12	-1.9312	-1.22867	-1.57994
9262	oxygen-evolving complex 25.6 kD protein,	1-1-6.3.2.1	-1.37267	-1.22768	-1.30018
5061	AT3g04930/T9J14_12 [Arabidopsis thaliana	1-1-4.1.1.21	-1.20984	-1.22682	-1.21833
6334	Ribulose-phosphate 3-epimerase, chloropl	1-1-4.4.2.13	-1.42751	-1.22671	-1.32711
12836	expressed protein [Arabidopsis thaliana]	1-1-8.3.12.5	-2.44725	-1.22645	-1.83685
9750	No sequence	1-1-6.4.5.6	-1.17428	-1.22581	-1.20004
5503	No sequence	1-1-4.2.3.1	-1.5756	-1.22538	-1.40049
10499	No sequence	1-1-7.1.20.20	-1.12161	-1.22532	-1.17347
7199	No sequence	1-1-5.2.3.17	-1.66683	-1.22458	-1.4457
6407	40S ribosomal protein S8	1-1-4.4.6.2	-0.245886	-1.22388	-0.734881
4467	cytochrome P450 [Solanum tuberosum]	1-1-3.3.13.15	0.12698	-1.22317	-0.548095
6432	Ribulose bisphosphate carboxylase small	1-1-4.4.7.6	-1.10589	-1.22227	-1.16408
10769	thioredoxin-like protein CDSP32, chlorop	1-1-7.2.13.17	-1.73031	-1.22206	-1.47619
1303	No sequence	1-1-1.4.3.1	-0.3729	-1.22176	-0.797331
13399	F5M15.17 [Arabidopsis thaliana]	1-1-8.4.19.1	-0.621717	-1.22174	-0.921729
12613	No sequence	1-1-8.3.1.13	-1.20421	-1.22146	-1.21284
11584	pathogenesis-related protein PR-1 precur	1-1-7.4.12.13	-1.26813	-1.22101	-1.24457
7466	transcriptional factor B3 family [Arabid	1-1-5.2.16.11	-1.36074	-1.2199	-1.29032
11409	No sequence	1-1-7.4.4.6	-1.56743	-1.21939	-1.39341
5193	vacuolar processing enzyme-1b [Nicotiana	1-1-4.1.8.6	-1.29537	-1.21933	-1.25735
12375	Calcium-binding protein CAST	1-1-8.2.10.6	0.676423	-1.21927	-0.271424
828	Endochitinase 3 precursor	1-1-1.2.20.9	-1.43137	-1.21819	-1.32478
10958	glutathione S-transferase GST 23 [Glycin	1-1-7.3.2.17	-1.28526	-1.21764	-1.25145
697	expressed protein [Arabidopsis thaliana]	1-1-1.2.14.4	-1.6627	-1.21739	-1.44004
9250	glutathione S-transferase-like protein [	1-1-6.3.1.10	-0.986409	-1.21722	-1.10182
11579	No sequence	1-1-7.4.12.8	-2.01376	-1.21666	-1.61521
7578	P70 protein [Nicotiana tabacum]	1-1-5.3.1.18	-1.58583	-1.21604	-1.40093
8969	No sequence	1-1-6.2.8.2	-1.62793	-1.21597	-1.42195
630	Catalase isozyme 2	1-1-1.2.10.21	-0.638704	-1.21496	-0.926831
7336	FtsH-like protein Pftf precursor [Nicoti	1-1-5.2.10.7	-1.19577	-1.21465	-1.20521
3691	lipase (class 3) family [Arabidopsis tha	1-1-3.1.16.16	-1.17842	-1.2121	-1.19526
9417	Probable glutathione S-transferase (Path	1-1-6.3.9.9	-2.02045	-1.20978	-1.61511
12754	expressed protein [Arabidopsis thaliana]	1-1-8.3.8.7	-1.40102	-1.20963	-1.30532
5583	MFL8.1/MFL8.1 [Arabidopsis thaliana]	1-1-4.2.6.18	-1.32878	-1.2089	-1.26884
4236	beta-1,3-glucanase-like protein [Olea eu	1-1-3.3.2.15	-1.38785	-1.20872	-1.29829
2505	expressed protein [Arabidopsis thaliana]	1-1-2.2.20.6	-1.13291	-1.20768	-1.1703
412	auxin-induced (indole-3-acetic acid indu	1-1-1.1.20.13	-1.81767	-1.20628	-1.51197
4869	putative auxin-repressed protein [Prunus	1-1-3.4.12.18	-1.07433	-1.20539	-1.13986
10072	Histidine decarboxylase (HDC) (TOM92)	1-1-6.4.20.13	-1.22864	-1.20497	-1.21681
12180	late-embryogenesis protein homolog - tom	1-1-8.1.20.21	-0.0103104	-1.20464	-0.607475
13212	expressed protein [Arabidopsis thaliana]	1-1-8.4.10.3	-1.56987	-1.20281	-1.38634
666	Wound-induced proteinase inhibitor II pr	1-1-1.2.12.15	-1.15044	-1.20202	-1.17623
1338	protein F12M16.12 [imported] - Arabidops	1-1-1.4.4.15	-0.398913	-1.2011	-0.800005
3021	unknown [Arabidopsis thaliana]	1-1-2.4.4.18	-1.38149	-1.19901	-1.29025
3795	expressed protein [Arabidopsis thaliana]	1-1-3.2.1.15	-1.46878	-1.19891	-1.33384
13217	expressed protein [Arabidopsis thaliana]	1-1-8.4.10.8	-0.159421	-1.19685	-0.678135
6393	No sequence	1-1-4.4.5.9	-1.65613	-1.19615	-1.42614
4872	No sequence	1-1-3.4.12.21	-1.36666	-1.19515	-1.28091
10320	xyloglucan endotransglycosylase LeXET2 [	1-1-7.1.12.9	-1.32066	-1.1928	-1.25673
5608	No hits found	1-1-4.2.8.1	-1.25088	-1.19271	-1.2218
12755	beta-Amyrin Synthase [Panax ginseng]	1-1-8.3.8.8	-1.29026	-1.1927	-1.24148
13078	No hits found	1-1-8.4.3.16	-1.33178	-1.19261	-1.26219
3018	protein F12M16.12 [imported] - Arabidops	1-1-2.4.4.15	-0.291157	-1.19007	-0.740612
4199	expressed protein [Arabidopsis thaliana]	1-1-3.2.20.20	-1.63547	-1.18977	-1.41262
5610	ATP-dependent clp protease ATP-binding s	1-1-4.2.8.3	-1.24399	-1.1893	-1.21664
2564	unknown [Arabidopsis thaliana]	1-1-2.3.3.2	-1.97953	-1.18924	-1.58438
12356	thioredoxin peroxidase 1 [Lycopersicon e	1-1-8.2.9.8	-0.84712	-1.1882	-1.01766
1959	Lycopene beta cyclase, chloroplast precu	1-1-2.1.14.6	-0.959129	-1.18738	-1.07325
7712	aldose 1-epimerase family [Arabidopsis t	1-1-5.3.8.5	-1.57646	-1.18734	-1.3819
11130	Chlorophyll A-B binding protein 1B, chlo	1-1-7.3.10.21	-0.798441	-1.18684	-0.992641
2158	protease inhibitor/seed storage/lipid tr	1-1-2.2.3.16	-1.85344	-1.18646	-1.51995
11648	potential chimera	1-1-7.4.15.14	-0.905509	-1.18599	-1.04575
2724	pathogenesis-related protein PR-1 precur	1-1-2.3.10.15	-1.21545	-1.18503	-1.20024
8477	No sequence	1-1-6.1.4.14	-1.47526	-1.18453	-1.3299
6473	malate dehydrogenase (oxaloacetate-decar	1-1-4.4.9.5	-1.57315	-1.18285	-1.378
12603	putative sorbitol transporter [Prunus ce	1-1-8.3.1.3	-2.49706	-1.1828	-1.83993
6502	No sequence	1-1-4.4.10.13	-1.79631	-1.1827	-1.4895
50	No sequence	1-1-1.1.3.8	-0.920631	-1.18235	-1.05149
6511	4-coumarate--CoA ligase 1 (4CL 1) (4-cou	1-1-4.4.11.1	-1.28122	-1.18209	-1.23165
11514	Probable glutathione S-transferase (Path	1-1-7.4.9.6	-1.02731	-1.18169	-1.1045
3003	No hits found	1-1-2.4.3.21	-1.32293	-1.18116	-1.25205
9492	unknown protein [Oryza sativa (japonica	1-1-6.3.12.21	-1.10781	-1.17966	-1.14374
1738	expressed protein [Arabidopsis thaliana]	1-1-2.1.3.16	-1.30318	-1.17844	-1.24081
3382	expressed protein [Arabidopsis thaliana]	1-1-3.1.2.1	-1.34389	-1.17805	-1.26097
124	chalcone and stilbene synthase family [A	1-1-1.1.6.19	-0.183318	-1.17757	-0.680442
4645	expressed protein [Arabidopsis thaliana]	1-1-3.4.2.4	-1.54898	-1.17552	-1.36225
3074	potential chimera	1-1-2.4.7.8	-1.36481	-1.17525	-1.27003
2005	AtBgamma - like protein [Arabidopsis tha	1-1-2.1.16.10	-1.65376	-1.17384	-1.4138
12452	cytochrome P450 family [Arabidopsis thal	1-1-8.2.13.20	0.694517	-1.1725	-0.238993
10824	expressed protein [Arabidopsis thaliana]	1-1-7.2.16.9	-1.01847	-1.17221	-1.09534
8428	GTP-binding protein -related [Arabidopsi	1-1-6.1.2.7	-1.47395	-1.17208	-1.32301
177	Ribulose bisphosphate carboxylase small	1-1-1.1.9.9	-1.60338	-1.17139	-1.38738
12505	wound-induced protein (clone TAB7) - tom	1-1-8.2.16.10	-1.43369	-1.17027	-1.30198
4933	No sequence	1-1-3.4.15.19	-1.61014	-1.16958	-1.38986
11104	TCP family transcription factor, putativ	1-1-7.3.9.16	-0.203928	-1.16895	-0.686437
10907	DNA-binding protein NtWRKY3 [Nicotiana t	1-1-7.2.20.8	-0.726979	-1.16817	-0.947576
13279	No sequence	1-1-8.4.13.7	-1.61317	-1.1676	-1.39039
3001	glutathione S-transferase GST 23 [Glycin	1-1-2.4.3.19	-1.43467	-1.16627	-1.30047
12012	expressed protein [Arabidopsis thaliana]	1-1-8.1.12.21	-1.47366	-1.16479	-1.31923
1198	OSJNBa0093F12.21 [Oryza sativa (japonica	1-1-1.3.18.1	-1.49841	-1.16269	-1.33055
5490	No hits found	1-1-4.2.2.9	-1.95179	-1.16184	-1.55681
12321	putative pollen surface protein [Arabido	1-1-8.2.7.15	-1.72503	-1.16006	-1.44255
2101	expressed protein [Arabidopsis thaliana]	1-1-2.2.1.1	-0.187117	-1.15903	-0.673073
8013	glycosyltransferase family [Arabidopsis	1-1-5.4.2.12	-1.61028	-1.15881	-1.38455
4362	No sequence	1-1-3.3.8.15	-0.752952	-1.15779	-0.955373
9671	PPF-1 protein [Pisum sativum]	1-1-6.4.1.11	-1.60784	-1.15672	-1.38228
4904	putative calreticulin [Oryza sativa (jap	1-1-3.4.14.11	-1.80566	-1.15669	-1.48117
132	No sequence	1-1-1.1.7.6	-1.20879	-1.15595	-1.18237
11612	phenylalanine ammonia-lyase [Capsicum ch	1-1-7.4.13.20	0.152214	-1.15533	-0.50156
3447	myb family transcription factor [Arabido	1-1-3.1.5.3	0.124463	-1.15521	-0.515373
1137	No sequence	1-1-1.3.15.3	-0.214828	-1.15476	-0.684794
55	metalloprotease -related [Arabidopsis th	1-1-1.1.3.13	-1.40501	-1.1543	-1.27965
6259	probable sterol 24-C-methyltransferase (	1-1-4.3.19.1	-1.08612	-1.15397	-1.12005
6253	unknown [Arabidopsis thaliana]	1-1-4.3.18.16	-0.790354	-1.15304	-0.971695
1852	No sequence	1-1-2.1.9.4	-0.981881	-1.15101	-1.06645
3130	expressed protein [Arabidopsis thaliana]	1-1-2.4.10.1	-0.804778	-1.1501	-0.97744
11563	AT4g32020/F10N7_170 [Arabidopsis thalian	1-1-7.4.11.13	-1.52257	-1.14953	-1.33605
2372	cytochrome P450 family [Arabidopsis thal	1-1-2.2.13.20	0.754919	-1.14831	-0.196696
10950	chlorophyll synthetase, putative [Arabid	1-1-7.3.2.9	-1.87933	-1.14795	-1.51364
10539	No sequence	1-1-7.2.2.18	-1.66203	-1.14772	-1.40487
7452	No sequence	1-1-5.2.15.18	-1.42534	-1.14741	-1.28637
11479	Ribulose bisphosphate carboxylase small	1-1-7.4.7.13	-1.7497	-1.14713	-1.44841
8723	No sequence	1-1-6.1.16.8	-1.72809	-1.14696	-1.43752
2234	hypothetical protein [Arabidopsis thalia	1-1-2.2.7.8	-0.213495	-1.14676	-0.680127
6709	expressed protein [Arabidopsis thaliana]	1-1-4.4.20.10	0.582789	-1.14663	-0.281922
6736	No sequence	1-1-5.1.1.16	-0.84179	-1.14644	-0.994116
8056	No sequence	1-1-5.4.4.13	-1.79817	-1.14621	-1.47219
5485	casein kinase, putative [Arabidopsis tha	1-1-4.2.2.4	-1.45841	-1.14601	-1.30221
3320	No sequence	1-1-2.4.19.2	-0.939843	-1.14571	-1.04277
3338	No sequence	1-1-2.4.19.20	-0.998612	-1.14566	-1.07214
11011	S-adenosyl-L-methionine Mg-protoporphyri	1-1-7.3.5.7	-2.41791	-1.14565	-1.78178
12072	leucine-rich repeat transmembrane protei	1-1-8.1.15.18	-2.19967	-1.14409	-1.67188
1539	No sequence	1-1-1.4.14.6	-1.57501	-1.14282	-1.35891
10569	Tic62 protein [Pisum sativum]	1-1-7.2.4.6	-1.70266	-1.14231	-1.42249
3855	N-acetylglucosaminyltransferase family (	1-1-3.2.4.12	-0.872122	-1.142	-1.00706
12901	hypothetical protein [Arabidopsis thalia	1-1-8.3.15.7	-0.591825	-1.14173	-0.866776
6969	WRKY-type transcription factor [Solanum	1-1-5.1.12.18	-0.849309	-1.14061	-0.994962
7101	cytosolic aldehyde dehydrogenase [Oryza	1-1-5.1.19.3	-1.4814	-1.13972	-1.31056
10704	stress enhanced protein 2 (SEP2); nuclea	1-1-7.2.10.15	-0.768978	-1.13854	-0.953761
11990	AT4g32020/F10N7_170 [Arabidopsis thalian	1-1-8.1.11.20	-1.36375	-1.13768	-1.25072
7311	DNA-binding protein NtWRKY3 [Nicotiana t	1-1-5.2.9.3	-0.695928	-1.13754	-0.916732
12520	wound-induced protein (clone TAB7) - tom	1-1-8.2.17.4	-1.56576	-1.13708	-1.35142
8894	cytochrome P450, putative [Arabidopsis t	1-1-6.2.4.11	-1.49109	-1.13632	-1.31371
10268	chloroplast 30S ribosomal protein S20, p	1-1-7.1.9.20	-1.86755	-1.1362	-1.50188
954	No sequence	1-1-1.3.6.9	-1.2264	-1.13554	-1.18097
3914	tryptophan synthase, alpha subunit (TSA1	1-1-3.2.7.8	-1.19862	-1.13465	-1.16664
7667	auxin-regulated protein [Arabidopsis tha	1-1-5.3.6.2	-0.582675	-1.13465	-0.858661
1950	WRKY family transcription factor [Arabid	1-1-2.1.13.18	-0.693468	-1.13312	-0.913292
7735	No sequence	1-1-5.3.9.7	-1.50816	-1.13215	-1.32016
84	zinc-finger protein -related [Arabidopsi	1-1-1.1.4.21	-1.61703	-1.13165	-1.37434
8420	high mobility group protein - potato	1-1-6.1.1.20	-0.994127	-1.13158	-1.06285
5894	No sequence	1-1-4.3.1.14	-0.845214	-1.13151	-0.988363
2045	No hits found	1-1-2.1.18.8	-0.96855	-1.13039	-1.04947
8412	unknown protein [Oryza sativa (japonica	1-1-6.1.1.12	-1.34557	-1.12829	-1.23693
10498	Endochitinase 3 precursor	1-1-7.1.20.19	-1.3426	-1.12818	-1.23539
6032	uroporphyrinogen III synthase [Arabidops	1-1-4.3.8.5	-1.62403	-1.1268	-1.37542
11991	potential chimera	1-1-8.1.11.21	-0.400249	-1.1258	-0.763024
1870	cytochrome P450 82C1 - soybean	1-1-2.1.10.1	-1.11001	-1.12561	-1.11781
2612	peptide chain release factor, putative [	1-1-2.3.5.8	-1.70923	-1.12493	-1.41708
5861	No sequence	1-1-4.2.20.2	-1.07315	-1.12446	-1.0988
10709	transcription factor Pti4 - tomato (frag	1-1-7.2.10.20	0.339031	-1.12195	-0.391459
5472	potential chimera	1-1-4.2.1.12	-1.16949	-1.12184	-1.14566
4204	bacterial-induced peroxidase precursor [	1-1-3.3.1.4	-1.9961	-1.12174	-1.55892
4227	chloroplast nucleoid DNA-binding protein	1-1-3.3.2.6	-1.39104	-1.12068	-1.25586
4271	No sequence	1-1-3.3.4.8	-1.7271	-1.1206	-1.42385
13171	bZIP DNA-binding protein [Lycopersicon e	1-1-8.4.8.4	-0.695275	-1.12014	-0.907709
1445	OJ1705_C03.30 [Oryza sativa (japonica cu	1-1-1.4.9.17	-1.37107	-1.1189	-1.24498
13071	No sequence	1-1-8.4.3.9	-1.35753	-1.11794	-1.23774
12320	No sequence	1-1-8.2.7.14	-1.4607	-1.11739	-1.28904
11050	E coli genome sequence	1-1-7.3.7.4	-1.18126	-1.11683	-1.14905
6383	unknown protein [Oryza sativa (japonica	1-1-4.4.4.20	-0.77447	-1.11635	-0.945413
10095	amidophosphoribosyltransferase [Arabidop	1-1-7.1.1.15	-1.07533	-1.11628	-1.0958
8599	No hits found	1-1-6.1.10.10	-1.08665	-1.11545	-1.10105
5590	fibrillarin 2 (AtFib2) [Arabidopsis thal	1-1-4.2.7.4	-0.656991	-1.11543	-0.886209
11128	ferredoxin family [Arabidopsis thaliana]	1-1-7.3.10.19	-1.5359	-1.115	-1.32545
2119	No sequence	1-1-2.2.1.19	-1.07194	-1.11308	-1.09251
12382	probable inorganic diphosphatase (EC 3.6	1-1-8.2.10.13	-1.72706	-1.1118	-1.41943
7054	No sequence	1-1-5.1.16.19	-0.517942	-1.11155	-0.814746
3490	No sequence	1-1-3.1.7.4	-1.10402	-1.11124	-1.10763
6735	Proteinase inhibitor type II CEVI57 prec	1-1-5.1.1.15	-0.760205	-1.10925	-0.934727
13048	expressed protein [Arabidopsis thaliana]	1-1-8.4.2.7	-1.19958	-1.10695	-1.15326
9252	aminotransferase 1 [Cucumis melo]	1-1-6.3.1.12	-1.23654	-1.10643	-1.17148
6967	No sequence	1-1-5.1.12.16	-1.24502	-1.10549	-1.17526
252	No sequence	1-1-1.1.12.21	-0.904203	-1.10522	-1.00471
10639	Ribulose bisphosphate carboxylase small	1-1-7.2.7.13	-1.79347	-1.1046	-1.44903
6448	expressed protein [Arabidopsis thaliana]	1-1-4.4.8.1	-1.26867	-1.10419	-1.18643
9735	short-chain dehydrogenase/reductase fami	1-1-6.4.4.12	-0.150579	-1.10395	-0.627267
12894	No sequence	1-1-8.3.14.21	-0.616045	-1.10384	-0.859943
9022	Auxin-binding protein ABP19a precursor	1-1-6.2.10.13	-2.74191	-1.10304	-1.92248
10584	unknown [Populus tremuloides]	1-1-7.2.4.21	-1.02728	-1.10283	-1.06506
2417	bZIP transcription factor [Nicotiana tab	1-1-2.2.16.2	-1.37502	-1.10093	-1.23798
2326	calcium binding protein [Sesbania rostra	1-1-2.2.11.16	-0.646457	-1.10086	-0.873659
9522	phosphatidic acid phosphatase alpha [Vig	1-1-6.3.14.9	-1.49028	-1.10039	-1.29534
4570	No sequence	1-1-3.3.18.13	-2.26207	-1.09941	-1.68074
11037	rhodanese-like domain protein [Arabidops	1-1-7.3.6.12	-1.83375	-1.09926	-1.4665
10816	putative purple acid phosphatase precurs	1-1-7.2.16.1	-0.738986	-1.09763	-0.91831
10524	No sequence	1-1-7.2.2.3	-1.45652	-1.09751	-1.27702
3133	No sequence	1-1-2.4.10.4	-1.18164	-1.09744	-1.13954
9781	No sequence	1-1-6.4.6.16	-1.1725	-1.09741	-1.13495
2307	SLT1 protein [Nicotiana tabacum]	1-1-2.2.10.18	-0.283014	-1.0969	-0.689955
1581	mitogen-activated protein kinase homolog	1-1-1.4.16.6	-1.42572	-1.09675	-1.26123
825	No sequence	1-1-1.2.20.6	-1.47313	-1.09564	-1.28439
6458	cell wall protein [Nicotiana tabacum]	1-1-4.4.8.11	-1.27847	-1.09431	-1.18639
863	SNF2domain/helicase domain-containing pr	1-1-1.3.2.2	-1.18295	-1.09297	-1.13796
1220	expressed protein [Arabidopsis thaliana]	1-1-1.3.19.2	-1.04884	-1.09274	-1.07079
11828	phototropic response protein, putative [	1-1-8.1.4.5	-1.44146	-1.09265	-1.26705
255	No hits found	1-1-1.1.13.3	-0.368435	-1.09248	-0.730456
8780	putative mitochondrial dicarboxylate car	1-1-6.1.19.2	-0.0651017	-1.09147	-0.578288
629	thioredoxin family [Arabidopsis thaliana	1-1-1.2.10.20	-1.40172	-1.09112	-1.24642
12676	thioredoxin peroxidase [Nicotiana tabacu	1-1-8.3.4.13	-1.69948	-1.09017	-1.39482
6415	RING zinc finger protein -related [Arabi	1-1-4.4.6.10	-1.51473	-1.08813	-1.30143
10340	patatin-like protein 3 [Nicotiana tabacu	1-1-7.1.13.8	-0.0530723	-1.08804	-0.570557
664	Ribulose bisphosphate carboxylase small	1-1-1.2.12.13	-1.01077	-1.08682	-1.04879
12637	unknown protein [Arabidopsis thaliana]	1-1-8.3.2.16	-0.882879	-1.08634	-0.984609
6492	expressed protein [Arabidopsis thaliana]	1-1-4.4.10.3	-1.70359	-1.08595	-1.39477
5924	No sequence	1-1-4.3.3.2	-1.47827	-1.08368	-1.28098
879	nam-like protein 9 [Petunia x hybrida]	1-1-1.3.2.18	-1.30589	-1.08322	-1.19456
2539	expressed protein [Arabidopsis thaliana]	1-1-2.3.1.19	-1.21737	-1.08316	-1.15026
10831	No sequence	1-1-7.2.16.16	-1.59403	-1.08219	-1.33811
8484	ribosomal protein S5 [Spinacia oleracea]	1-1-6.1.4.21	-1.62004	-1.08136	-1.3507
8900	putative receptor-protein kinase [Oryza	1-1-6.2.4.17	-1.14116	-1.08017	-1.11066
1388	peptide chain release factor, putative [	1-1-1.4.7.2	-1.41852	-1.08014	-1.24933
5963	expressed protein [Arabidopsis thaliana]	1-1-4.3.4.20	-1.67776	-1.07916	-1.37846
1104	mitogen-activated protein kinase 3 [Lyco	1-1-1.3.13.12	0.0415738	-1.07903	-0.518726
8989	ribosome-like protein [Cucumis sativus]	1-1-6.2.9.1	-1.72813	-1.07898	-1.40356
3441	expressed protein [Arabidopsis thaliana]	1-1-3.1.4.18	-1.85478	-1.0765	-1.46564
7036	No sequence	1-1-5.1.16.1	-0.935647	-1.07558	-1.00562
4460	invertase - like protein [Arabidopsis th	1-1-3.3.13.8	-0.95977	-1.0753	-1.01754
12236	No sequence	1-1-8.2.3.14	-1.94028	-1.075	-1.50764
8415	cytochrome b561 [Arabidopsis thaliana]	1-1-6.1.1.15	-1.27842	-1.07478	-1.1766
11320	pathogenesis-related protein PR-1 precur	1-1-7.3.20.1	-1.13092	-1.07471	-1.10282
2346	No sequence	1-1-2.2.12.15	2.5648	-1.07432	0.745244
7160	leucine rich repeat protein family [Arab	1-1-5.2.1.20	-1.07296	-1.07221	-1.07259
8181	DAG PROTEIN, CHLOROPLAST PRECURSOR	1-1-5.4.10.12	-1.69019	-1.07161	-1.3809
733	No hits found	1-1-1.2.15.19	-0.968235	-1.07156	-1.0199
12617	glutamate synthase (ferredoxin) (EC 1.4.	1-1-8.3.1.17	-1.30127	-1.06849	-1.18488
2176	expressed protein [Arabidopsis thaliana]	1-1-2.2.4.13	-1.53023	-1.0676	-1.29892
5919	heat shock protein 70 [Oryza sativa (ind	1-1-4.3.2.18	-0.561632	-1.06707	-0.814353
2727	SLT1 protein [Nicotiana tabacum]	1-1-2.3.10.18	-0.311361	-1.067	-0.689179
4409	P-rich protein EIG-I30 [Nicotiana tabacu	1-1-3.3.10.20	-1.17537	-1.06677	-1.12107
12329	Acetolactate synthase II, chloroplast pr	1-1-8.2.8.2	-1.00419	-1.06604	-1.03512
2041	metallo proteinase -related [Arabidopsis	1-1-2.1.18.4	-2.62418	-1.06547	-1.84483
7809	casein kinase 2 catalytic subunit [Nicot	1-1-5.3.12.18	-1.16613	-1.06509	-1.11561
6590	expressed protein [Arabidopsis thaliana]	1-1-4.4.14.17	-0.300553	-1.06426	-0.682405
2320	S-locus protein kinase, putative [Arabid	1-1-2.2.11.10	-0.86599	-1.06409	-0.96504
10718	eukaryotic cap-binding protein [imported	1-1-7.2.11.8	-0.965957	-1.0625	-1.01423
6165	Ferredoxin--NADP reductase, leaf-type is	1-1-4.3.14.12	-1.6488	-1.06241	-1.35561
8810	putative disease resistance protein [Ara	1-1-6.1.20.11	-0.470539	-1.06236	-0.76645
10986	No sequence	1-1-7.3.4.3	-1.17127	-1.06192	-1.11659
12296	P0460H02.3 [Oryza sativa (japonica culti	1-1-8.2.6.11	-0.0122636	-1.06105	-0.536657
9665	YABBY2 [Arabidopsis thaliana]	1-1-6.4.1.5	-1.2962	-1.06072	-1.17846
2651	Ribulose bisphosphate carboxylase small	1-1-2.3.7.5	-0.245159	-1.05982	-0.652488
6285	expressed protein [Arabidopsis thaliana]	1-1-4.3.20.6	-1.08366	-1.05872	-1.07119
10387	ribosomal protein L13p family [Arabidops	1-1-7.1.15.13	-2.05927	-1.05689	-1.55808
3686	unknown protein [Oryza sativa (japonica	1-1-3.1.16.11	-1.43046	-1.0566	-1.24353
1811	No sequence	1-1-2.1.7.5	-0.975631	-1.05633	-1.01598
8957	Ribulose bisphosphate carboxylase small	1-1-6.2.7.11	-0.911525	-1.05618	-0.98385
672	pathogenesis-related protein PR-1 precur	1-1-1.2.12.21	-1.14431	-1.05569	-1.1
410	phosphoribosyl pyrophosphate synthetase	1-1-1.1.20.11	-1.48184	-1.05504	-1.26844
7962	ferulate-5-hydroxylase [Lycopersicon esc	1-1-5.3.20.3	-0.795181	-1.05476	-0.924971
9771	expressed protein [Arabidopsis thaliana]	1-1-6.4.6.6	-1.98171	-1.05441	-1.51806
9859	oxygen-evolving complex 25.6 kD protein,	1-1-6.4.10.10	-1.63181	-1.05428	-1.34305
8575	No sequence	1-1-6.1.9.7	-1.39149	-1.05393	-1.22271
13124	No sequence	1-1-8.4.5.20	-1.66407	-1.05345	-1.35876
5296	Lycopene beta cyclase, chloroplast precu	1-1-4.1.13.4	-0.76824	-1.05312	-0.910678
6569	protein kinase -related [Arabidopsis tha	1-1-4.4.13.17	0.417797	-1.05309	-0.317646
1158	G-box-binding protein - tomato	1-1-1.3.16.3	-1.41013	-1.05293	-1.23153
9369	expressed protein [Arabidopsis thaliana]	1-1-6.3.7.3	-1.52658	-1.05287	-1.28973
1117	hypothetical protein [Arabidopsis thalia	1-1-1.3.14.4	-1.08804	-1.05221	-1.07012
5740	wound-induced protein Sn-1, vacuolar mem	1-1-4.2.14.7	-1.01265	-1.05128	-1.03197
3418	No sequence	1-1-3.1.3.16	-0.995147	-1.04956	-1.02235
288	No sequence	1-1-1.1.14.15	-0.541835	-1.04912	-0.795479
5822	No sequence	1-1-4.2.18.5	-1.01332	-1.04908	-1.0312
437	Ribosome recycling factor, chloroplast p	1-1-1.2.1.17	-1.90378	-1.04907	-1.47642
7639	No sequence	1-1-5.3.4.16	-1.00495	-1.04901	-1.02698
1258	cold-induced glucosyl transferase [Solan	1-1-1.3.20.19	1.68045	-1.04855	0.31595
13041	xyloglucan endotransglycosylase LeXET2 [	1-1-8.4.1.21	-1.17237	-1.04743	-1.1099
135	No sequence	1-1-1.1.7.9	-1.18997	-1.04687	-1.11842
11199	No sequence	1-1-7.3.14.6	-0.244713	-1.04681	-0.645761
1036	pepper esterase [Capsicum annuum]	1-1-1.3.10.7	-1.9193	-1.04601	-1.48265
10489	No sequence	1-1-7.1.20.10	-0.0830104	-1.04505	-0.56403
5837	cytochrome P450-dependent fatty acid hyd	1-1-4.2.18.20	1.14639	-1.04338	0.0515064
3421	disulfide bond formation protein -relate	1-1-3.1.3.19	-1.09275	-1.04306	-1.06791
12210	B1045D11.23 [Oryza sativa (japonica cult	1-1-8.2.2.9	-1.00941	-1.04102	-1.02521
11784	unknown protein [Oryza sativa (japonica	1-1-8.1.2.3	-1.55297	-1.04055	-1.29676
178	Pathogenesis-related leaf protein 6 prec	1-1-1.1.9.10	-1.81376	-1.04012	-1.42694
8305	No sequence	1-1-5.4.16.10	-0.35467	-1.03917	-0.696918
9835	No sequence	1-1-6.4.9.7	-1.31918	-1.0391	-1.17914
9943	ribosomal protein S5 [Spinacia oleracea]	1-1-6.4.14.10	-1.56244	-1.03882	-1.30063
13026	calmodulin, putative [Arabidopsis thalia	1-1-8.4.1.6	-0.90533	-1.0381	-0.971713
4683	Ribulose bisphosphate carboxylase small	1-1-3.4.3.21	-1.03364	-1.03807	-1.03586
12217	tropomyosin - related [Arabidopsis thali	1-1-8.2.2.16	-1.20396	-1.03705	-1.1205
87	P0456A01.7 [Oryza sativa (japonica culti	1-1-1.1.5.3	-1.46658	-1.03652	-1.25155
5900	disease resistance protein (CC-NBS-LRR c	1-1-4.3.1.20	-1.12761	-1.03641	-1.08201
7577	unknown [Arabidopsis thaliana]	1-1-5.3.1.17	-1.37726	-1.03588	-1.20657
5901	expressed protein [Arabidopsis thaliana]	1-1-4.3.1.21	-0.566099	-1.03503	-0.800562
13157	No sequence	1-1-8.4.7.11	-0.646248	-1.03477	-0.840511
1565	ent-kaurenoic acid oxidase [Pisum sativu	1-1-1.4.15.11	-1.1734	-1.03395	-1.10368
5334	expressed protein [Arabidopsis thaliana]	1-1-4.1.14.21	-1.49282	-1.03372	-1.26327
4339	pleiotropic drug resistance like protein	1-1-3.3.7.13	-0.828569	-1.03345	-0.931011
1595	SPY protein [Lycopersicon esculentum]	1-1-1.4.16.20	-1.07015	-1.03259	-1.05137
10529	No hits found	1-1-7.2.2.8	-1.54168	-1.03249	-1.28709
12472	auxin-regulated protein [Lycopersicon es	1-1-8.2.14.19	0.110218	-1.0316	-0.460691
2305	AtBgamma - like protein [Arabidopsis tha	1-1-2.2.10.16	-1.84742	-1.03063	-1.43902
5669	oxidoreductase, zinc-binding dehydrogena	1-1-4.2.10.20	-1.19715	-1.02835	-1.11275
7794	No sequence	1-1-5.3.12.3	-1.36205	-1.02729	-1.19467
8008	No sequence	1-1-5.4.2.7	-1.10412	-1.02702	-1.06557
2968	expressed protein [Arabidopsis thaliana]	1-1-2.4.2.7	-1.34066	-1.02653	-1.1836
9565	protein kinase-like protein [Arabidopsis	1-1-6.3.16.10	-0.575598	-1.02622	-0.800907
4	bacterial-induced peroxidase precursor [	1-1-1.1.1.4	-0.315231	-1.02567	-0.670452
10069	beta-galactosidase (EC 3.2.1.23) II prec	1-1-6.4.20.10	-0.802557	-1.02497	-0.913763
11332	cellulose synthase isolog [Arabidopsis t	1-1-7.3.20.13	-0.755312	-1.02462	-0.889964
622	ribosomal protein S5 [Spinacia oleracea]	1-1-1.2.10.13	-1.67259	-1.02371	-1.34815
12851	Ribulose bisphosphate carboxylase small	1-1-8.3.12.20	-0.56128	-1.02334	-0.792309
12408	SYM10 protein [Pisum sativum]	1-1-8.2.11.18	-1.37648	-1.02308	-1.19978
12168	expressed protein [Arabidopsis thaliana]	1-1-8.1.20.9	-0.458237	-1.02282	-0.74053
6054	60S ribosomal protein L26 (RPL26A) [Arab	1-1-4.3.9.6	-0.934108	-1.02262	-0.978363
7310	potential chimera	1-1-5.2.9.2	-0.879702	-1.02197	-0.950838
13276	No sequence	1-1-8.4.13.4	-1.27377	-1.02095	-1.14736
5016	No sequence	1-1-3.4.19.18	-1.17671	-1.02087	-1.09879
1398	GTP cyclohydrolase II/3,4-dihydroxy-2-bu	1-1-1.4.7.12	-1.47418	-1.02056	-1.24737
444	No sequence	1-1-1.2.2.3	-1.70707	-1.01987	-1.36347
3620	hypothetical protein [Arabidopsis thalia	1-1-3.1.13.8	0.155099	-1.01963	-0.432263
11374	Ribulose bisphosphate carboxylase small	1-1-7.4.2.13	-1.46386	-1.01912	-1.24149
220	No hits found	1-1-1.1.11.10	-0.617612	-1.01905	-0.81833
9409	thioredoxin family [Arabidopsis thaliana	1-1-6.3.9.1	-1.99481	-1.01848	-1.50665
1286	expressed protein [Arabidopsis thaliana]	1-1-1.4.2.5	-0.771666	-1.01648	-0.894074
8071	geraniol 10-hydroxylase [Catharanthus ro	1-1-5.4.5.7	-1.14342	-1.01606	-1.07974
5908	DnaJ protein family [Arabidopsis thalian	1-1-4.3.2.7	-1.34073	-1.01356	-1.17715
9197	miraculin homolog, root-knot nematode-in	1-1-6.2.18.20	0.456136	-1.01298	-0.27842
13120	No sequence	1-1-8.4.5.16	-1.73148	-1.01233	-1.3719
12666	No sequence	1-1-8.3.4.3	-1.17028	-1.01219	-1.09124
883	expressed protein [Arabidopsis thaliana]	1-1-1.3.3.1	-1.10061	-1.01164	-1.05613
2983	syntaxin of plants 51 (SYP51) [Arabidops	1-1-2.4.3.1	-1.18054	-1.01158	-1.09606
3963	No sequence	1-1-3.2.9.15	-1.38494	-1.01152	-1.19823
5330	TGACG-sequence specific DNA-binding prot	1-1-4.1.14.17	-0.944322	-1.01019	-0.977256
3157	P0504E02.2 [Oryza sativa (japonica culti	1-1-2.4.11.7	0.496109	-1.00949	-0.256693
9424	unknown protein [Arabidopsis thaliana]	1-1-6.3.9.16	-1.2737	-1.00916	-1.14143
2691	No sequence	1-1-2.3.9.3	-1.17695	-1.00914	-1.09304
10631	DC1.2 homologue [Nicotiana tabacum]	1-1-7.2.7.5	-0.0596017	-1.00911	-0.534355
12652	hydroxymethylglutaryl coenzyme A synthas	1-1-8.3.3.10	-0.915482	-1.00807	-0.961775
443	expressed protein [Arabidopsis thaliana]	1-1-1.2.2.2	-0.426954	-1.00542	-0.716186
4923	No sequence	1-1-3.4.15.9	-0.337721	-1.00522	-0.671472
4808	expressed protein [Arabidopsis thaliana]	1-1-3.4.9.20	-1.28254	-1.00472	-1.14363
3405	Catalase isozyme 2	1-1-3.1.3.3	-0.593346	-1.0047	-0.799025
11570	pectinesterase family [Arabidopsis thali	1-1-7.4.11.20	-1.45154	-1.00396	-1.22775
4827	No sequence	1-1-3.4.10.18	-1.48097	-1.00308	-1.24203
9186	chloroplast nucleoid DNA-binding protein	1-1-6.2.18.9	-0.415172	-1.00063	-0.707901
9105	expressed protein [Arabidopsis thaliana]	1-1-6.2.14.12	-1.74033	-1.00026	-1.37029
12018	zinc finger protein (PMZ) -related [Arab	1-1-8.1.13.6	2.50827	-0.999789	0.754239
3705	No sequence	1-1-3.1.17.9	-1.37757	-0.999789	-1.18868
13116	No sequence	1-1-8.4.5.12	-1.41294	-0.998858	-1.2059
11146	expressed protein [Arabidopsis thaliana]	1-1-7.3.11.16	-0.318172	-0.998218	-0.658195
1732	No hits found	1-1-2.1.3.10	-1.47996	-0.997608	-1.23878
3437	CP12 protein precursor, chloroplast - co	1-1-3.1.4.14	-0.923632	-0.997411	-0.960521
7167	expressed protein [Arabidopsis thaliana]	1-1-5.2.2.6	-1.5784	-0.996233	-1.28732
2309	zinc finger (C3HC4-type RING finger) pro	1-1-2.2.10.20	-0.721451	-0.995653	-0.858552
10676	No sequence	1-1-7.2.9.8	-1.13353	-0.994541	-1.06403
6892	No sequence	1-1-5.1.9.4	-1.04424	-0.994251	-1.01924
11797	cysteine proteinase [Arabidopsis thalian	1-1-8.1.2.16	-1.79889	-0.993102	-1.396
12468	Calreticulin precursor	1-1-8.2.14.15	-0.9395	-0.992951	-0.966225
1204	non-symbiotic hemoglobin class 1 [Lycope	1-1-1.3.18.7	-0.61312	-0.992648	-0.802884
3151	4-coumarate--CoA ligase 1 (4CL 1) (4-cou	1-1-2.4.11.1	-0.981204	-0.992595	-0.9869
5338	Histidine decarboxylase (HDC) (TOM92)	1-1-4.1.15.4	-0.886908	-0.991096	-0.939002
4370	50S RIBOSOMAL PROTEIN L27, CHLOROPLAST P	1-1-3.3.9.2	-1.32764	-0.990979	-1.15931
3213	potential chimera	1-1-2.4.13.21	-0.933947	-0.990074	-0.96201
5662	No sequence	1-1-4.2.10.13	-1.12795	-0.989803	-1.05888
547	COP8-like protein [Lilium longiflorum]	1-1-1.2.7.1	-0.972536	-0.989615	-0.981075
12158	putative receptor-protein kinase [Oryza	1-1-8.1.19.20	-1.12805	-0.987774	-1.05791
172	No sequence	1-1-1.1.9.4	-1.64903	-0.987663	-1.31835
8012	unknown protein [Arabidopsis thaliana]	1-1-5.4.2.11	-1.19745	-0.987181	-1.09231
2929	dicyanin [Lycopersicon esculentum]	1-1-2.3.20.10	-0.649812	-0.986987	-0.818399
10558	disease resistance gene homolog Mi-copy2	1-1-7.2.3.16	-0.905859	-0.986141	-0.946
11069	ascorbate oxidase promoter-binding prote	1-1-7.3.8.2	-0.649102	-0.985946	-0.817524
9320	phosphoribulokinase precursor [Oryza sat	1-1-6.3.4.17	-0.839098	-0.985483	-0.91229
4138	homeobox 1 protein [Lycopersicon esculen	1-1-3.2.18.1	-1.12363	-0.984982	-1.05431
7373	Ribulose bisphosphate carboxylase small	1-1-5.2.12.2	-2.31597	-0.984881	-1.65043
11420	No hits found	1-1-7.4.4.17	-0.769573	-0.984833	-0.877203
11103	endosomal protein-like [Arabidopsis thal	1-1-7.3.9.15	-0.872592	-0.984201	-0.928396
2824	cellulose synthase isolog [Arabidopsis t	1-1-2.3.15.10	0.0905532	-0.98226	-0.445854
7636	expressed protein [Arabidopsis thaliana]	1-1-5.3.4.13	-0.96386	-0.981479	-0.97267
2469	No hits found	1-1-2.2.18.12	-0.428927	-0.981077	-0.705002
2337	unnamed protein product [Oryza sativa (j	1-1-2.2.12.6	-0.467021	-0.979166	-0.723094
7122	glycosyltransferase family 2 [Arabidopsi	1-1-5.1.20.3	-0.509324	-0.978873	-0.744098
5715	thioredoxin family [Arabidopsis thaliana	1-1-4.2.13.3	-1.90538	-0.978327	-1.44186
7417	No sequence	1-1-5.2.14.4	-0.885724	-0.978117	-0.93192
5891	phosphatidic acid phosphatase alpha [Vig	1-1-4.3.1.11	-1.20952	-0.977959	-1.09374
1544	rRNA intron-encoded homing endonuclease	1-1-1.4.14.11	-1.0448	-0.976669	-1.01073
3798	No sequence	1-1-3.2.1.18	-1.42228	-0.975937	-1.19911
5942	NADH dehydrogenase subunit 5 [Atropa bel	1-1-4.3.3.20	-0.710594	-0.974027	-0.842311
1451	putative auxin-repressed protein [Prunus	1-1-1.4.10.2	-1.15947	-0.973783	-1.06662
5062	No sequence	1-1-4.1.2.1	-0.841329	-0.973574	-0.907452
3128	Ras family GTP-binding protein [Arabidop	1-1-2.4.9.20	-1.59829	-0.972384	-1.28534
2280	No sequence	1-1-2.2.9.12	-0.911575	-0.971558	-0.941566
11568	major intrinsic protein 2 [Solanum tuber	1-1-7.4.11.18	-0.889144	-0.971487	-0.930315
10827	cytosolic cysteine synthase [Solanum tub	1-1-7.2.16.12	0.775283	-0.971023	-0.0978699
8152	No sequence	1-1-5.4.9.4	0.331594	-0.970657	-0.319531
3646	elongation factor Tu family protein [Ara	1-1-3.1.14.13	-1.01579	-0.970315	-0.993055
1098	No sequence	1-1-1.3.13.6	-0.626134	-0.969352	-0.797743
7297	strong similarity to unknown protein [Ar	1-1-5.2.8.10	-1.82196	-0.969333	-1.39565
7005	rac GTPase activating protein 2 [Lotus j	1-1-5.1.14.12	-1.78084	-0.968185	-1.37451
4380	No sequence	1-1-3.3.9.12	0.747806	-0.966246	-0.10922
2328	protein F4N2.2 [imported] - Arabidopsis	1-1-2.2.11.18	-0.628502	-0.963174	-0.795838
12341	Pectinesterase 1 precursor (Pectin methy	1-1-8.2.8.14	-1.55084	-0.963013	-1.25693
11796	callose synthase 1 catalytic subunit [Ar	1-1-8.1.2.15	-0.980349	-0.962543	-0.971446
1435	transcription factor Pti4 - tomato (frag	1-1-1.4.9.7	0.36097	-0.961773	-0.300401
898	bg55 [Bruguiera gymnorrhiza]	1-1-1.3.3.16	-0.840657	-0.961769	-0.901213
7152	imidazoleglycerol-phosphate synthase sub	1-1-5.2.1.12	-1.40109	-0.961688	-1.18139
1517	F27J15.3 [Arabidopsis thaliana]	1-1-1.4.13.5	-0.888549	-0.961115	-0.924832
315	expressed protein [Arabidopsis thaliana]	1-1-1.1.15.21	-1.05089	-0.96003	-1.00546
5079	No sequence	1-1-4.1.2.18	-0.898555	-0.959836	-0.929196
10075	putative protein kinase [Oryza sativa]	1-1-6.4.20.16	-1.11886	-0.959082	-1.03897
9985	No sequence	1-1-6.4.16.10	-0.0308828	-0.959043	-0.494963
4763	No sequence	1-1-3.4.7.17	-0.735805	-0.958686	-0.847246
6964	No sequence	1-1-5.1.12.13	-1.4088	-0.958176	-1.18349
10661	(bHLH015) putative bHLH transcription fa	1-1-7.2.8.14	-1.16398	-0.957429	-1.06071
7760	wound-induced protein (clone TAB7) - tom	1-1-5.3.10.11	-1.42584	-0.957048	-1.19144
1124	cyclin-dependent protein kinase p34cdc2	1-1-1.3.14.11	-1.04299	-0.956606	-0.999796
1925	DNA-binding protein 4 [imported] - commo	1-1-2.1.12.14	-0.605062	-0.956589	-0.780826
9521	Acidic 26 kDa endochitinase precursor	1-1-6.3.14.8	-1.65378	-0.95419	-1.30399
8591	No sequence	1-1-6.1.10.2	-0.824891	-0.954062	-0.889476
8025	amidophosphoribosyltransferase [Arabidop	1-1-5.4.3.3	-1.23913	-0.954021	-1.09658
2130	Ribulose bisphosphate carboxylase small	1-1-2.2.2.9	-1.45616	-0.953954	-1.20506
679	plastid ribosomal protein S10 precursor	1-1-1.2.13.7	-1.61829	-0.952608	-1.28545
11110	expressed protein [Arabidopsis thaliana]	1-1-7.3.10.1	-0.660905	-0.952572	-0.806738
4103	GSK-3-like protein MsK4 [Medicago sativa	1-1-3.2.16.8	-1.41776	-0.952248	-1.185
6090	No sequence	1-1-4.3.10.21	0.287519	-0.951498	-0.331989
9390	expressed protein [Arabidopsis thaliana]	1-1-6.3.8.3	-1.06192	-0.951385	-1.00665
8991	similar to MEGF6 [Homo sapiens]	1-1-6.2.9.3	-0.904906	-0.949932	-0.927419
1072	ribosomal protein L10, chloroplast - com	1-1-1.3.12.1	-2.0797	-0.949642	-1.51467
3541	dioxygenase [Capsicum annuum]	1-1-3.1.9.13	-0.568572	-0.949406	-0.758989
2831	putative DEAH-box RNA helicase [Oryza sa	1-1-2.3.15.17	-0.194843	-0.949291	-0.572067
171	chloroplast 30S ribosomal protein S31 [A	1-1-1.1.9.3	-1.5466	-0.948188	-1.24739
10703	50S RIBOSOMAL PROTEIN L28, CHLOROPLAST P	1-1-7.2.10.14	-1.30352	-0.947773	-1.12565
6020	No sequence	1-1-4.3.7.14	-1.61694	-0.946681	-1.28181
36	Ribulose-1,5 bisphosphate carboxylase/ox	1-1-1.1.2.15	-1.08073	-0.946193	-1.01346
2610	photolyase/blue-light receptor (PHR2) [A	1-1-2.3.5.6	-1.25961	-0.94602	-1.10282
4388	major intrinsic protein 2 [Solanum tuber	1-1-3.3.9.20	-0.493428	-0.944522	-0.718975
6615	No hits found	1-1-4.4.15.21	-1.08963	-0.943744	-1.01669
83	Photosystem II 5 kDa protein, chloroplas	1-1-1.1.4.20	-0.993812	-0.943676	-0.968744
4930	No sequence	1-1-3.4.15.16	-1.48043	-0.943562	-1.212
7767	ethylene responsive element binding fact	1-1-5.3.10.18	-0.937265	-0.943154	-0.94021
1368	C2 domain-containing protein [Arabidopsi	1-1-1.4.6.3	-1.01361	-0.941739	-0.977675
10164	No sequence	1-1-7.1.4.21	-1.04895	-0.939508	-0.994227
2144	No sequence	1-1-2.2.3.2	-1.45168	-0.939114	-1.1954
4366	No sequence	1-1-3.3.8.19	-0.37371	-0.93883	-0.65627
5221	putative polyprotein [Nicotiana tabacum]	1-1-4.1.9.13	-0.876069	-0.938768	-0.907418
12775	No sequence	1-1-8.3.9.7	-1.2744	-0.938684	-1.10654
7059	armadillo repeat-containing protein [Nic	1-1-5.1.17.3	-0.251803	-0.936953	-0.594378
5285	No sequence	1-1-4.1.12.14	-0.955052	-0.936643	-0.945848
10448	No sequence	1-1-7.1.18.11	-1.22869	-0.936455	-1.08257
1573	AtCLH2 (gb|AAF27046.1) [Arabidopsis thal	1-1-1.4.15.19	-1.16654	-0.935973	-1.05126
7396	expressed protein [Arabidopsis thaliana]	1-1-5.2.13.4	-1.39044	-0.935855	-1.16315
9016	50S RIBOSOMAL PROTEIN L27, CHLOROPLAST P	1-1-6.2.10.7	-1.51677	-0.935824	-1.2263
8961	No sequence	1-1-6.2.7.15	-0.953382	-0.934108	-0.943745
293	1-aminocyclopropane-1-carboxylate syntha	1-1-1.1.14.20	-0.584733	-0.933801	-0.759267
11121	endonuclease/exonuclease/phosphatase fam	1-1-7.3.10.12	-1.50057	-0.933029	-1.2168
11587	No sequence	1-1-7.4.12.16	-1.79885	-0.932941	-1.3659
5069	unknown [Arabidopsis thaliana]	1-1-4.1.2.8	-2.06235	-0.931499	-1.49692
1463	50S RIBOSOMAL PROTEIN L4, CHLOROPLAST PR	1-1-1.4.10.14	-1.73187	-0.931493	-1.33168
10867	No sequence	1-1-7.2.18.10	-1.57294	-0.930856	-1.2519
1926	No sequence	1-1-2.1.12.15	-1.19639	-0.930635	-1.06351
1237	No sequence	1-1-1.3.19.19	-2.48533	-0.929979	-1.70765
6035	syntaxin SNAP33 [Arabidopsis thaliana]	1-1-4.3.8.8	-0.253985	-0.929253	-0.591619
3600	expressed protein [Arabidopsis thaliana]	1-1-3.1.12.9	-1.52931	-0.929136	-1.22922
11169	cellulose synthase family [Arabidopsis t	1-1-7.3.12.18	-1.19548	-0.92867	-1.06207
5561	No sequence	1-1-4.2.5.17	-1.35497	-0.928261	-1.14162
8116	No sequence	1-1-5.4.7.10	0.350435	-0.927504	-0.288534
5223	expressed protein [Arabidopsis thaliana]	1-1-4.1.9.15	-1.58928	-0.927142	-1.25821
9486	No sequence	1-1-6.3.12.15	-1.37648	-0.926806	-1.15164
12	No hits found	1-1-1.1.1.12	-1.2315	-0.925959	-1.07873
7584	No sequence	1-1-5.3.2.3	-1.62585	-0.925506	-1.27568
2257	squamosa promoter binding protein 2 [imp	1-1-2.2.8.10	-0.475349	-0.92533	-0.700339
11298	No sequence	1-1-7.3.18.21	-0.948884	-0.924371	-0.936628
1756	No sequence	1-1-2.1.4.13	-0.739454	-0.924212	-0.831833
8681	F-box protein FKF1/ADO3, AtFBX2a [Arabid	1-1-6.1.14.8	-1.41632	-0.923003	-1.16966
3889	tetratricoredoxin [Nicotiana tabacum]	1-1-3.2.6.4	-0.488214	-0.922103	-0.705158
2593	hypothetical protein T21L8.200 - Arabido	1-1-2.3.4.10	-1.37332	-0.921522	-1.14742
5233	unknown [Arabidopsis thaliana]	1-1-4.1.10.4	0.460231	-0.921521	-0.230645
9451	putative membrane protein [Solanum tuber	1-1-6.3.11.1	-0.887281	-0.920494	-0.903887
12086	No sequence	1-1-8.1.16.11	0.276257	-0.920398	-0.322071
9736	elicitor inducible gene Nt-SA1-1 [Nicoti	1-1-6.4.4.13	-0.647777	-0.91992	-0.783848
2720	AG-motif binding protein-4 [Nicotiana ta	1-1-2.3.10.11	-0.532674	-0.919353	-0.726014
12470	50S RIBOSOMAL PROTEIN L27, CHLOROPLAST P	1-1-8.2.14.17	-1.51267	-0.919118	-1.2159
6897	Acidic 26 kDa endochitinase precursor	1-1-5.1.9.9	-1.52045	-0.918498	-1.21947
13361	No sequence	1-1-8.4.17.5	-0.531802	-0.918412	-0.725107
660	No hits found	1-1-1.2.12.9	-1.8364	-0.918301	-1.37735
7559	syringolide-induced protein B13-1-1 [Gly	1-1-5.2.20.20	-0.712394	-0.917913	-0.815154
4722	No sequence	1-1-3.4.5.18	-0.295022	-0.917704	-0.606363
6513	No sequence	1-1-4.4.11.3	-0.881355	-0.917662	-0.899509
9443	No sequence	1-1-6.3.10.14	-1.09161	-0.917037	-1.00432
11377	alcohol dehydrogenase (ADH), putative [A	1-1-7.4.2.16	-1.45086	-0.91689	-1.18387
11026	No hits found	1-1-7.3.6.1	-0.952935	-0.915979	-0.934457
8346	No sequence	1-1-5.4.18.9	-1.14526	-0.914873	-1.03007
2316	potential chimera	1-1-2.2.11.6	-0.52585	-0.914167	-0.720009
9274	citrate synthase -related protein [Arabi	1-1-6.3.2.13	-1.05223	-0.913924	-0.983077
5269	pentatricopeptide (PPR) repeat-containin	1-1-4.1.11.19	-0.525995	-0.913576	-0.719786
6248	No sequence	1-1-4.3.18.11	-0.428374	-0.913246	-0.67081
4682	ferredoxin-nitrite reductase (EC 1.7.7.1	1-1-3.4.3.20	-1.11459	-0.912164	-1.01338
6323	ferrochelatase [Nicotiana tabacum]	1-1-4.4.2.2	-0.831156	-0.912155	-0.871656
10698	photosystem I protein A2 - garden snapdr	1-1-7.2.10.9	-0.305311	-0.911471	-0.608391
6295	probable Na+/K+/Cl-cotransport protein -	1-1-4.3.20.16	-0.228823	-0.910837	-0.56983
12027	SPF1 protein - sweet potato	1-1-8.1.13.15	0.0652171	-0.910826	-0.422805
10911	hypothetical protein [Arabidopsis thalia	1-1-7.2.20.12	1.16066	-0.910122	0.12527
2140	late-embryogenesis protein homolog - tom	1-1-2.2.2.19	0.110552	-0.910071	-0.399759
167	MADS-box transcription factor FBP29 [Pet	1-1-1.1.8.20	-2.05165	-0.909789	-1.48072
12762	putative AP2 domain transcription factor	1-1-8.3.8.15	-0.987475	-0.909577	-0.948526
1529	bHLH protein family [Arabidopsis thalian	1-1-1.4.13.17	-0.65163	-0.909572	-0.780601
7852	dormancy-associated protein -related [Ar	1-1-5.3.14.19	-0.847499	-0.9092	-0.87835
1009	expressed protein [Arabidopsis thaliana]	1-1-1.3.9.1	-1.13286	-0.907855	-1.02036
3261	putative protein kinase [Arabidopsis tha	1-1-2.4.16.6	-0.458479	-0.907656	-0.683067
3741	heat stress transcription factor A3 [Lyc	1-1-3.1.19.3	-1.16197	-0.907272	-1.03462
3112	No sequence	1-1-2.4.9.4	-3.18109	-0.907272	-2.04418
11129	ribosomal protein L29p family [Arabidops	1-1-7.3.10.20	-0.876995	-0.907092	-0.892044
4263	unknown protein [Arabidopsis thaliana]	1-1-3.3.3.21	-1.16712	-0.907028	-1.03707
673	SPF1 protein - sweet potato	1-1-1.2.13.1	0.0535809	-0.906701	-0.42656
7387	No sequence	1-1-5.2.12.16	-1.53262	-0.905062	-1.21884
714	ethylene responsive element binding fact	1-1-1.2.14.21	-0.62659	-0.904554	-0.765572
3037	No sequence	1-1-2.4.5.13	-0.812873	-0.904346	-0.858609
24	expressed protein [Arabidopsis thaliana]	1-1-1.1.2.3	-0.919096	-0.904027	-0.911562
207	No sequence	1-1-1.1.10.18	-1.30007	-0.903092	-1.10158
10366	No sequence	1-1-7.1.14.13	-1.25116	-0.901518	-1.07634
12776	tyramine hydroxycinnamoyl transferase [S	1-1-8.3.9.8	-0.664448	-0.900854	-0.782651
13193	cystatin [Lycopersicon esculentum]	1-1-8.4.9.5	-0.853413	-0.899918	-0.876665
12017	haloacid dehalogenase-like hydrolase fam	1-1-8.1.13.5	-0.188352	-0.899764	-0.544058
11935	No sequence	1-1-8.1.9.7	-0.279003	-0.899375	-0.589189
9448	No sequence	1-1-6.3.10.19	-1.09523	-0.899318	-0.997276
9161	1,3-beta-glucanase (EC 3.2.1.-), basic -	1-1-6.2.17.5	-2.89085	-0.89919	-1.89502
4790	transducin / WD-40 repeat protein family	1-1-3.4.9.2	-0.939769	-0.898746	-0.919258
11360	cyclin-dependent protein kinase p34cdc2	1-1-7.4.1.20	-0.994726	-0.898639	-0.946682
4753	NP24 protein precursor (Pathogenesis-rel	1-1-3.4.7.7	-1.14204	-0.898551	-1.0203
12618	receptor-related protein kinase [Arabido	1-1-8.3.1.18	-0.876431	-0.898521	-0.887476
537	acid phosphatase-related protein [Arabid	1-1-1.2.6.12	0.40615	-0.898271	-0.246061
11575	No sequence	1-1-7.4.12.4	-0.793474	-0.898	-0.845737
3436	expressed protein [Arabidopsis thaliana]	1-1-3.1.4.13	-1.22061	-0.897744	-1.05918
3254	No sequence	1-1-2.4.15.20	-1.38001	-0.897198	-1.1386
11112	G-box-binding protein - tomato	1-1-7.3.10.3	-0.940746	-0.897038	-0.918892
4280	auxin-induced SAUR-like protein [Capsicu	1-1-3.3.4.17	-0.684057	-0.896917	-0.790487
7589	unknown [Arabidopsis thaliana]	1-1-5.3.2.8	-1.21596	-0.896	-1.05598
1719	putative RNA binding protein [Oryza sati	1-1-2.1.2.18	-1.2811	-0.895923	-1.08851
7563	wound-induced protein Sn-1, vacuolar mem	1-1-5.3.1.3	-2.53116	-0.895515	-1.71334
6526	putative receptor-like serine-threonine	1-1-4.4.11.16	-0.655569	-0.895285	-0.775427
7710	DRE binding transcription factor, putati	1-1-5.3.8.3	-0.880434	-0.894201	-0.887318
1692	AT5g59220/mnc17_110 [Arabidopsis thalian	1-1-2.1.1.12	-0.859502	-0.893949	-0.876726
8176	No sequence	1-1-5.4.10.7	-1.43635	-0.892893	-1.16462
9289	Pyruvate kinase isozyme A, chloroplast p	1-1-6.3.3.7	-0.493728	-0.892721	-0.693224
7340	chloroplast 50S ribosomal protein L31 -r	1-1-5.2.10.11	-1.06562	-0.89264	-0.979129
8578	No sequence	1-1-6.1.9.10	-1.76225	-0.892395	-1.32732
12302	expressed protein [Arabidopsis thaliana]	1-1-8.2.6.17	-0.0123957	-0.892336	-0.452366
5085	No sequence	1-1-4.1.3.3	-0.815129	-0.892148	-0.853638
3187	Hydroquinone glucosyltransferase (Arbuti	1-1-2.4.12.16	-0.68689	-0.892092	-0.789491
5969	putative sister-chromatide cohesion prot	1-1-4.3.5.5	-0.770877	-0.892039	-0.831458
8118	putative RNA binding protein [Oryza sati	1-1-5.4.7.12	-0.775468	-0.891477	-0.833472
5597	chlorophyll a oxygenase (chlorophyll b s	1-1-4.2.7.11	-1.04355	-0.891044	-0.967296
2000	protein kinase family [Arabidopsis thali	1-1-2.1.16.5	-0.804538	-0.890979	-0.847759
129	No sequence	1-1-1.1.7.3	-1.19325	-0.890948	-1.0421
190	expressed protein [Arabidopsis thaliana]	1-1-1.1.10.1	-0.839852	-0.890784	-0.865318
12409	No hits found	1-1-8.2.11.19	-0.850922	-0.890729	-0.870825
11498	At1g06560 [Arabidopsis thaliana]	1-1-7.4.8.11	-0.288682	-0.890339	-0.589511
4400	putative ABC transporter ATPase [Arabido	1-1-3.3.10.11	-1.36045	-0.889879	-1.12516
13282	syringolide-induced protein 19-1-5 [Glyc	1-1-8.4.13.10	1.25954	-0.887579	0.185982
303	putative RING protein [Populus x canesce	1-1-1.1.15.9	-1.16259	-0.887571	-1.02508
9816	expressed protein [Arabidopsis thaliana]	1-1-6.4.8.9	-0.994026	-0.887451	-0.940739
8496	No sequence	1-1-6.1.5.12	-1.75546	-0.88572	-1.32059
5408	leucine-rich repeat transmembrane protei	1-1-4.1.18.11	-1.68807	-0.884755	-1.28641
2048	No hits found	1-1-2.1.18.11	-0.69131	-0.884232	-0.787771
2834	hypothetical protein [Arabidopsis thalia	1-1-2.3.15.20	0.540332	-0.883271	-0.171469
4561	No sequence	1-1-3.3.18.4	-1.64786	-0.883254	-1.26556
7399	putative protein [Arabidopsis thaliana]	1-1-5.2.13.7	-0.0657542	-0.882683	-0.474219
8603	PAPS-reductase-like protein [Catharanthu	1-1-6.1.10.14	-0.863108	-0.882002	-0.872555
12619	bell-like homeodomain protein 3 [Lycoper	1-1-8.3.1.19	-0.64153	-0.880038	-0.760784
7172	potential chimera	1-1-5.2.2.11	-1.18043	-0.879586	-1.03001
9101	No sequence	1-1-6.2.14.8	-0.321245	-0.879194	-0.60022
13016	No sequence	1-1-8.3.20.17	-0.930301	-0.877057	-0.903679
1976	No sequence	1-1-2.1.15.2	0.361132	-0.875854	-0.257361
12401	Glutamate dehydrogenase A (GDH A)	1-1-8.2.11.11	-0.722213	-0.87583	-0.799022
4444	bHLH protein family [Arabidopsis thalian	1-1-3.3.12.13	-0.708923	-0.875802	-0.792362
11293	thylakoid-bound ascorbate peroxidase [Ni	1-1-7.3.18.16	0.391921	-0.875724	-0.241901
12008	hypothetical protein [Cicer arietinum]	1-1-8.1.12.17	-0.443362	-0.875591	-0.659476
481	expressed protein [Arabidopsis thaliana]	1-1-1.2.3.19	-0.827597	-0.874594	-0.851095
6976	No sequence	1-1-5.1.13.4	-0.668929	-0.87438	-0.771654
8891	No sequence	1-1-6.2.4.8	-1.1821	-0.873303	-1.0277
1536	expressed protein [Arabidopsis thaliana]	1-1-1.4.14.3	-0.671152	-0.872307	-0.771729
8552	sterol delta-7 reductase (7-dehydrochole	1-1-6.1.8.5	-1.16749	-0.872071	-1.01978
10103	probable caltractin [imported] - Arabido	1-1-7.1.2.2	-0.775923	-0.871991	-0.823957
1021	Pathogenesis-related leaf protein 6 prec	1-1-1.3.9.13	-0.78271	-0.871698	-0.827204
787	No sequence	1-1-1.2.18.10	0.0169882	-0.871493	-0.427252
12609	Homeobox protein knotted-1 like LET12	1-1-8.3.1.9	-0.995624	-0.870246	-0.932935
6930	metalloprotease -related [Arabidopsis th	1-1-5.1.10.21	-1.06661	-0.86962	-0.968114
11091	ribosomal protein L12-1a [Nicotiana taba	1-1-7.3.9.3	-1.57762	-0.869122	-1.22337
4895	GTP-binding protein typA (tyrosine phosp	1-1-3.4.14.2	-0.768036	-0.869056	-0.818546
1168	No sequence	1-1-1.3.16.13	-0.110474	-0.866652	-0.488563
11119	transcription factor Myb1 [Malus xiaojin	1-1-7.3.10.10	-0.205449	-0.865498	-0.535473
7817	Kelch repeat containing F-box protein fa	1-1-5.3.13.5	-0.802824	-0.86504	-0.833932
1045	auxin-regulated protein [Populus tremula	1-1-1.3.10.16	-1.54536	-0.864197	-1.20478
527	expressed protein [Arabidopsis thaliana]	1-1-1.2.6.2	-0.932731	-0.864059	-0.898395
5676	P0414E03.8 [Oryza sativa (japonica culti	1-1-4.2.11.6	-0.124795	-0.864041	-0.494418
8882	receptor kinase Lecrk [Gossypium hirsutu	1-1-6.2.3.20	-0.691856	-0.863957	-0.777907
6141	Homeobox protein knotted-1 like LET12	1-1-4.3.13.9	-0.765361	-0.863562	-0.814462
5668	potential chimera	1-1-4.2.10.19	-0.44756	-0.863339	-0.655449
2756	This gene is a member of PF|00501 AMP-bi	1-1-2.3.12.5	-1.37462	-0.862925	-1.11877
9116	Inositol-3-phosphate synthase (Myo-inosi	1-1-6.2.15.2	-0.118618	-0.862412	-0.490515
11203	No sequence	1-1-7.3.14.10	-0.710821	-0.862267	-0.786544
5359	No sequence	1-1-4.1.16.4	-0.839464	-0.861992	-0.850728
13103	alpha-glucosidase [Solanum tuberosum sub	1-1-8.4.4.20	-1.09906	-0.861643	-0.980351
1946	No hits found	1-1-2.1.13.14	-1.72756	-0.86151	-1.29454
4076	No sequence	1-1-3.2.15.2	-0.449607	-0.861279	-0.655443
7207	PLASTIDIC ATP/ADP-TRANSPORTER	1-1-5.2.4.4	-0.991564	-0.861258	-0.926411
8661	No sequence	1-1-6.1.13.9	-1.08006	-0.860556	-0.970308
6376	No sequence	1-1-4.4.4.13	-1.27595	-0.860369	-1.06816
6162	bell-like homeodomain protein 3 [Lycoper	1-1-4.3.14.9	-0.674596	-0.860292	-0.767444
10250	gonidia forming protein GlsA [Lilium lon	1-1-7.1.9.2	-1.32945	-0.860153	-1.0948
13345	AT5g53140/MFH8_8 [Arabidopsis thaliana]	1-1-8.4.16.10	-0.881961	-0.859655	-0.870808
10971	No sequence	1-1-7.3.3.9	0.0891752	-0.859499	-0.385162
246	No sequence	1-1-1.1.12.15	-1.19105	-0.859336	-1.02519
3444	unknown protein [Arabidopsis thaliana]	1-1-3.1.4.21	-1.44653	-0.858996	-1.15276
553	potential chimera	1-1-1.2.7.7	-0.795408	-0.858636	-0.827022
4900	No sequence	1-1-3.4.14.7	-0.464266	-0.858557	-0.661412
2147	No sequence	1-1-2.2.3.5	-0.860807	-0.858271	-0.859539
12197	acetyl-coA dehydrogenase -related [Arabi	1-1-8.2.1.17	-1.08967	-0.858231	-0.973949
9829	28 kDa ribonucleoprotein, chloroplast pr	1-1-6.4.9.1	-1.5255	-0.85781	-1.19166
11319	calcium-binding EF-hand family protein [	1-1-7.3.19.21	-0.534222	-0.856852	-0.695537
5670	shikimate kinase family [Arabidopsis tha	1-1-4.2.10.21	-1.23225	-0.856006	-1.04413
12784	wax synthase isoform 1 [Vitis vinifera]	1-1-8.3.9.16	-0.390571	-0.854858	-0.622715
10740	rRNA intron-encoded homing endonuclease	1-1-7.2.12.9	-0.775593	-0.854777	-0.815185
3032	expressed protein [Arabidopsis thaliana]	1-1-2.4.5.8	-1.22576	-0.854477	-1.04012
11618	No sequence	1-1-7.4.14.5	-1.07817	-0.85437	-0.96627
13269	No sequence	1-1-8.4.12.18	-0.955986	-0.854126	-0.905056
1385	No sequence	1-1-1.4.6.20	-1.11267	-0.854125	-0.983399
680	ubiquitin family [Arabidopsis thaliana]	1-1-1.2.13.8	-1.0661	-0.853821	-0.959961
8278	syringolide-induced protein 19-1-5 [Glyc	1-1-5.4.15.4	1.36819	-0.853329	0.257431
6487	2-oxoglutarate-dependent dioxygenase, pu	1-1-4.4.9.19	-1.16935	-0.852919	-1.01114
3104	No sequence	1-1-2.4.8.17	-1.67424	-0.852849	-1.26354
13043	senescence-associated protein [Ipomoea b	1-1-8.4.2.2	-0.89678	-0.851117	-0.873948
5054	No sequence	1-1-4.1.1.14	-0.620676	-0.850669	-0.735672
5915	No sequence	1-1-4.3.2.14	-0.719066	-0.850368	-0.784717
2950	ripening protein E8 homolog - tomato	1-1-2.4.1.10	-1.17315	-0.849926	-1.01154
2478	expressed protein [Arabidopsis thaliana]	1-1-2.2.18.21	-1.35527	-0.849124	-1.1022
4319	cathepsin B-like cysteine proteinase [Ni	1-1-3.3.6.14	-1.6004	-0.849061	-1.22473
3156	boron transporter [Oryza sativa (japonic	1-1-2.4.11.6	1.43893	-0.848473	0.295226
10530	translation initiation factor IF1 [Lycop	1-1-7.2.2.9	-1.30831	-0.848316	-1.07832
2599	No sequence	1-1-2.3.4.16	-0.62256	-0.848043	-0.735301
6166	cytochrome P450 86A1 [Arabidopsis thalia	1-1-4.3.14.13	-1.0608	-0.847898	-0.954347
2318	phytochrome A signal transduction 1 (PAT	1-1-2.2.11.8	-0.990151	-0.847875	-0.919013
12205	serine acetyltransferase 7 [Nicotiana ta	1-1-8.2.2.4	-0.777005	-0.847554	-0.81228
9529	1-aminocyclopropane-1-carboxylate oxidas	1-1-6.3.14.16	-0.516519	-0.846727	-0.681623
3916	potential chimera	1-1-3.2.7.10	-1.22656	-0.846144	-1.03635
7956	zinc finger protein [Capsicum annuum]	1-1-5.3.19.18	-0.788844	-0.845945	-0.817394
2642	calnexin 1 (CNX1) [Arabidopsis thaliana]	1-1-2.3.6.17	-1.14459	-0.84584	-0.995215
7053	No sequence	1-1-5.1.16.18	-1.02694	-0.845831	-0.936386
11422	receptor-like protein kinase [Nicotiana	1-1-7.4.4.19	-0.831603	-0.845787	-0.838695
6060	pectinesterase family [Arabidopsis thali	1-1-4.3.9.12	-0.00765708	-0.845752	-0.426704
10656	RING zinc finger ankyrin protein -relate	1-1-7.2.8.9	-0.78223	-0.84567	-0.81395
992	TASSELSEED2-like protein [Cucumis sativu	1-1-1.3.8.5	-1.49137	-0.845648	-1.16851
721	No sequence	1-1-1.2.15.7	-0.160602	-0.845421	-0.503011
9332	beta-primeverosidase [Camellia sinensis]	1-1-6.3.5.8	-0.98214	-0.845313	-0.913727
10460	No sequence	1-1-7.1.19.2	-0.885716	-0.845202	-0.865459
9718	No sequence	1-1-6.4.3.16	-0.74407	-0.844929	-0.794499
9260	hypothetical protein - Arabidopsis thali	1-1-6.3.1.20	-1.00497	-0.844746	-0.924858
12828	serine/threonine protein kinase, putativ	1-1-8.3.11.18	-1.24117	-0.844739	-1.04296
7560	acylamino acid-releasing enzyme [Arabido	1-1-5.2.20.21	-1.17911	-0.843649	-1.01138
12473	No sequence	1-1-8.2.14.20	-1.30831	-0.843649	-1.07598
2194	No sequence	1-1-2.2.5.10	-1.39063	-0.843466	-1.11705
11074	cytochrome c1 precursor [Solanum tuberos	1-1-7.3.8.7	-1.14897	-0.84333	-0.99615
1429	No sequence	1-1-1.4.9.1	-0.747259	-0.843025	-0.795142
4805	F-box protein family [Arabidopsis thalia	1-1-3.4.9.17	-0.851943	-0.842326	-0.847134
2128	hypothetical protein [Arabidopsis thalia	1-1-2.2.2.7	-1.37299	-0.842112	-1.10755
4237	chromodomain-helicase-DNA-binding (CHD)	1-1-3.3.2.16	-1.28977	-0.841615	-1.06569
9741	expressed protein [Arabidopsis thaliana]	1-1-6.4.4.18	-0.0949716	-0.841219	-0.468095
11932	No sequence	1-1-8.1.9.4	-1.61026	-0.841094	-1.22568
6857	No sequence	1-1-5.1.7.11	-0.778828	-0.841088	-0.809958
2706	histidine decarboxylase -related [Arabid	1-1-2.3.9.18	-1.62465	-0.840677	-1.23266
1784	No sequence	1-1-2.1.5.20	-0.836392	-0.839815	-0.838104
7079	SYM10 protein [Pisum sativum]	1-1-5.1.18.2	-1.80496	-0.839698	-1.32233
4615	ER lumen protein retaining receptor -rel	1-1-3.3.20.16	-1.12044	-0.839229	-0.979836
11475	No sequence	1-1-7.4.7.9	-1.11414	-0.839226	-0.976683
3150	putative short-chain type alcohol dehydr	1-1-2.4.10.21	-1.51272	-0.839042	-1.17588
6850	pectinesterase family [Arabidopsis thali	1-1-5.1.7.4	-1.31605	-0.837036	-1.07654
2414	carboxyl-terminal proteinase like protei	1-1-2.2.15.20	-0.0222374	-0.836974	-0.429606
7090	No sequence	1-1-5.1.18.13	-0.410411	-0.835612	-0.623012
9732	No sequence	1-1-6.4.4.9	0.36672	-0.835469	-0.234375
12804	protein phosphatase 2A [Fagus sylvatica]	1-1-8.3.10.15	-1.07031	-0.83533	-0.952821
7212	DEAD box RNA helicase, putative [Arabido	1-1-5.2.4.9	-0.93367	-0.835305	-0.884488
10500	expressed protein [Arabidopsis thaliana]	1-1-7.1.20.21	-1.02309	-0.834252	-0.928671
9338	No sequence	1-1-6.3.5.14	-0.865434	-0.833442	-0.849438
6935	Avr9/Cf-9 rapidly elicited protein 284 [	1-1-5.1.11.5	1.47585	-0.833234	0.321309
5547	cf-9 protein precursor - tomato	1-1-4.2.5.3	-1.3688	-0.832921	-1.10086
12507	glycerol-3-phosphate acyltransferase [Ci	1-1-8.2.16.12	-0.236232	-0.832249	-0.534241
976	No sequence	1-1-1.3.7.10	-0.781286	-0.831808	-0.806547
11368	gb|AAF00669.1~gene_id:MBL20.10~strong si	1-1-7.4.2.7	-0.892244	-0.831268	-0.861756
2241	No sequence	1-1-2.2.7.15	-0.768082	-0.831129	-0.799605
4526	No sequence	1-1-3.3.16.11	-1.58323	-0.831118	-1.20717
11194	No sequence	1-1-7.3.14.1	-1.81405	-0.83023	-1.32214
7924	No sequence	1-1-5.3.18.7	-0.957514	-0.829795	-0.893655
13131	expressed protein [Arabidopsis thaliana]	1-1-8.4.6.6	-1.04083	-0.828487	-0.934661
1941	Putative SCARECROW gene regulator-like [	1-1-2.1.13.9	0.261503	-0.828048	-0.283273
5928	Cell division protein ftsH homolog, chlo	1-1-4.3.3.6	-0.485068	-0.827205	-0.656136
483	expressed protein [Arabidopsis thaliana]	1-1-1.2.3.21	0.18896	-0.826561	-0.318801
12732	potential chimera	1-1-8.3.7.6	-0.525298	-0.825999	-0.675649
7964	No sequence	1-1-5.3.20.5	-1.66369	-0.825742	-1.24472
6306	plasma membrane protein - common tobacco	1-1-4.4.1.6	-0.403957	-0.824459	-0.614208
11263	cytochrome P450, putative [Arabidopsis t	1-1-7.3.17.7	-0.793361	-0.823734	-0.808547
5149	peroxisomal membrane protein family (22	1-1-4.1.6.4	-0.881409	-0.823659	-0.852534
9784	No hits found	1-1-6.4.6.19	-0.292166	-0.823646	-0.557906
4247	vector sequence	1-1-3.3.3.5	0.109899	-0.823557	-0.356829
6491	probable xylulose kinase [imported] - Ar	1-1-4.4.10.2	-1.61333	-0.822231	-1.21778
5906	No sequence	1-1-4.3.2.5	-1.05328	-0.821995	-0.937636
4154	No sequence	1-1-3.2.18.17	-0.530152	-0.821404	-0.675778
11619	No sequence	1-1-7.4.14.6	-0.0412953	-0.821342	-0.431318
11365	unknown [Arabidopsis thaliana]	1-1-7.4.2.4	-0.682596	-0.8213	-0.751948
4180	tumor-related protein [Nicotiana glauca	1-1-3.2.20.1	-0.236117	-0.821048	-0.528582
10030	serine/threonine phosphatase PP7 -relate	1-1-6.4.18.13	-0.203471	-0.821037	-0.512254
12009	peroxidase [Nicotiana tabacum]	1-1-8.1.12.18	-0.869113	-0.820219	-0.844666
3423	probable plasma membrane intrinsic prote	1-1-3.1.3.21	-0.747804	-0.820026	-0.783915
6750	CTF2B protein [imported] - Arabidopsis t	1-1-5.1.2.9	-1.30574	-0.819655	-1.0627
13066	No sequence	1-1-8.4.3.4	-1.52241	-0.818778	-1.1706
6889	Ribulose-1,5 bisphosphate carboxylase/ox	1-1-5.1.9.1	-0.75083	-0.817395	-0.784113
4332	glycine-rich protein precursor - tomato	1-1-3.3.7.6	-1.36713	-0.817252	-1.09219
11324	aldehyde dehydrogenase 1 precursor [Lotu	1-1-7.3.20.5	-0.774645	-0.816416	-0.795531
9350	No sequence	1-1-6.3.6.5	-0.726913	-0.816352	-0.771633
3056	annexin-like protein [Medicago sativa]	1-1-2.4.6.11	-1.01882	-0.816295	-0.917558
7045	delta-9 stearoyl-acyl carrier protein de	1-1-5.1.16.10	-0.973931	-0.814728	-0.894329
9947	Ribulose bisphosphate carboxylase small	1-1-6.4.14.14	-0.963843	-0.814687	-0.889265
13094	geranyl diphosphate synthase (GPPS)(dime	1-1-8.4.4.11	-0.0930104	-0.814215	-0.453613
4531	WRKY family transcription factor [Arabid	1-1-3.3.16.16	-0.715596	-0.814053	-0.764825
6773	Serine/threonine Kinase [Persea american	1-1-5.1.3.11	-0.419821	-0.814006	-0.616914
1810	Oxygen-evolving enhancer protein 3, chlo	1-1-2.1.7.4	-0.875975	-0.813562	-0.844769
2079	protein kinase, putative [Arabidopsis th	1-1-2.1.19.21	-0.693153	-0.813207	-0.75318
4678	ribosomal protein L29p family [Arabidops	1-1-3.4.3.16	-0.909216	-0.813155	-0.861186
2474	zinc finger protein, putative [Arabidops	1-1-2.2.18.17	-1.09822	-0.812881	-0.95555
7329	Catalase isozyme 2	1-1-5.2.9.21	-0.880651	-0.812294	-0.846472
1270	TGACG-sequence specific DNA-binding prot	1-1-1.4.1.10	-0.646444	-0.81148	-0.728962
12431	No sequence	1-1-8.2.12.20	-1.18188	-0.811146	-0.996514
2899	chloroplast nucleoid DNA-binding protein	1-1-2.3.19.1	-0.513781	-0.810798	-0.662289
9373	Glutamine synthetase, chloroplast precur	1-1-6.3.7.7	-2.08414	-0.810141	-1.44714
5402	CBL-interacting protein kinase 1 [Arabid	1-1-4.1.18.5	0.0488552	-0.807417	-0.379281
1145	No sequence	1-1-1.3.15.11	-0.667699	-0.80712	-0.73741
10477	No sequence	1-1-7.1.19.19	-1.41663	-0.80688	-1.11175
4417	No hits found	1-1-3.3.11.7	-0.780981	-0.806535	-0.793758
4535	30S ribosomal protein S13, chloroplast p	1-1-3.3.16.20	-0.890238	-0.806073	-0.848156
596	disease resistance protein kinase (EC 2.	1-1-1.2.9.8	-1.11979	-0.80538	-0.962585
436	potential chimera	1-1-1.2.1.16	-1.61517	-0.804888	-1.21003
8478	acetyl-CoA C-acyltransferase (EC 2.3.1.1	1-1-6.1.4.15	-0.704429	-0.803574	-0.754002
4659	putative 40S ribosomal protein S15 [Oryz	1-1-3.4.2.18	-0.0177809	-0.801975	-0.409878
10459	No sequence	1-1-7.1.19.1	0.292307	-0.801841	-0.254767
7502	protein phosphatase 2C (PP2C) [Fagus syl	1-1-5.2.18.5	-0.922725	-0.801599	-0.862162
8119	WOUND-INDUCED PROTEIN 1	1-1-5.4.7.13	-0.199556	-0.801445	-0.500501
2052	No sequence	1-1-2.1.18.15	-0.65322	-0.800981	-0.727101
11539	transcription factor Myb1 [Malus xiaojin	1-1-7.4.10.10	-0.548229	-0.800873	-0.674551
4401	No sequence	1-1-3.3.10.12	-1.4664	-0.800707	-1.13355
6726	dnaK-type molecular chaperone hsc70-3 -	1-1-5.1.1.6	-1.15374	-0.800353	-0.977047
4729	unknown protein [Arabidopsis thaliana]	1-1-3.4.6.4	-1.29091	-0.800194	-1.04555
10819	expressed protein [Arabidopsis thaliana]	1-1-7.2.16.4	-0.999645	-0.800185	-0.899915
597	No sequence	1-1-1.2.9.9	-0.974556	-0.799938	-0.887247
8288	WRKY-type transcription factor [Solanum	1-1-5.4.15.14	-0.212474	-0.799627	-0.50605
12469	CER1 protein [Arabidopsis thaliana]	1-1-8.2.14.16	-1.20731	-0.799339	-1.00333
11051	glycine-rich protein precursor - tomato	1-1-7.3.7.5	-0.527578	-0.799093	-0.663336
12069	No sequence	1-1-8.1.15.15	-0.898139	-0.798421	-0.84828
13378	transcription factor Pti4 - tomato (frag	1-1-8.4.18.1	0.215141	-0.797895	-0.291377
11891	potential chimera	1-1-8.1.7.5	-0.807842	-0.797716	-0.802779
3200	leucine rich repeat protein family [Arab	1-1-2.4.13.8	-0.623181	-0.796685	-0.709933
659	30S ribosomal protein S13, chloroplast p	1-1-1.2.12.8	-1.06304	-0.796432	-0.929736
11945	No sequence	1-1-8.1.9.17	-0.172852	-0.796011	-0.484431
860	hypothetical protein - castor bean	1-1-1.3.1.20	-1.02015	-0.795956	-0.908055
10169	similar to unknown protein [Arabidopsis	1-1-7.1.5.5	-1.55865	-0.795431	-1.17704
11931	boron transporter [Oryza sativa (japonic	1-1-8.1.9.3	1.41851	-0.794027	0.312242
8915	No sequence	1-1-6.2.5.11	-1.35415	-0.793369	-1.07376
12720	Zeatin O-glucosyltransferase (Trans-zeat	1-1-8.3.6.15	-0.57056	-0.792723	-0.681641
3976	AG-motif binding protein-4 [Nicotiana ta	1-1-3.2.10.7	-0.417362	-0.792559	-0.60496
2653	No sequence	1-1-2.3.7.7	-1.34746	-0.792319	-1.06989
7926	No sequence	1-1-5.3.18.9	-0.741382	-0.791616	-0.766499
441	No sequence	1-1-1.2.1.21	-0.794509	-0.790822	-0.792665
1253	No hits found	1-1-1.3.20.14	-1.67626	-0.790625	-1.23344
2668	ABC transporter -related [Arabidopsis th	1-1-2.3.8.1	-1.39806	-0.790611	-1.09433
665	No sequence	1-1-1.2.12.14	-0.149054	-0.790359	-0.469706
5259	plastid-lipid associated protein PAP/fib	1-1-4.1.11.9	-1.61005	-0.789973	-1.20001
10652	contains similarity to nitrate-induced N	1-1-7.2.8.5	-0.902787	-0.789674	-0.84623
2802	expressed protein [Arabidopsis thaliana]	1-1-2.3.14.9	-1.12496	-0.789208	-0.957084
11862	No sequence	1-1-8.1.5.18	0.489954	-0.788274	-0.14916
3210	TMV response-related gene product [Nicot	1-1-2.4.13.18	-0.735143	-0.788034	-0.761588
49	No sequence	1-1-1.1.3.7	-1.76179	-0.78792	-1.27486
11294	No sequence	1-1-7.3.18.17	0.0552935	-0.787208	-0.365957
12285	No sequence	1-1-8.2.5.21	-2.09904	-0.786964	-1.443
9343	No sequence	1-1-6.3.5.19	-0.258236	-0.786942	-0.522589
4030	thaumatin family [Arabidopsis thaliana]	1-1-3.2.12.19	-0.0709901	-0.786911	-0.42895
6728	Proline synthetase associated protein -r	1-1-5.1.1.8	-1.27814	-0.786871	-1.03251
12893	calmodulin, putative [Arabidopsis thalia	1-1-8.3.14.20	-0.468918	-0.78685	-0.627884
1855	beta-primeverosidase [Camellia sinensis]	1-1-2.1.9.7	-0.997541	-0.786845	-0.892193
2384	pectinesterase (EC 3.1.1.11) [imported]	1-1-2.2.14.11	-0.820503	-0.786488	-0.803495
13280	glucosyltransferase IS5a (EC 2.4.1.-), s	1-1-8.4.13.8	-1.37115	-0.786272	-1.07871
3986	No sequence	1-1-3.2.10.17	-2.27706	-0.78568	-1.53137
5658	ELONGATION FACTOR G, CHLOROPLAST PRECURS	1-1-4.2.10.9	-1.01876	-0.785589	-0.902176
11861	No sequence	1-1-8.1.5.17	-0.220567	-0.785161	-0.502864
9767	No sequence	1-1-6.4.6.2	-1.31996	-0.784248	-1.0521
5951	phosphatidic acid phosphatase alpha [Vig	1-1-4.3.4.8	-1.12394	-0.784162	-0.954052
6305	No hits found	1-1-4.4.1.5	-0.817733	-0.78405	-0.800891
13223	aldehyde dehydrogenase 1 precursor [Lotu	1-1-8.4.10.14	-0.592268	-0.783316	-0.687792
8393	RAB1Y [Lotus corniculatus var. japonicus	1-1-5.4.20.14	-0.765707	-0.782039	-0.773873
9688	unknown [Arabidopsis thaliana]	1-1-6.4.2.7	-0.722	-0.781416	-0.751708
9645	No sequence	1-1-6.3.20.6	-0.388539	-0.781206	-0.584872
12121	WRKY family transcription factor [Arabid	1-1-8.1.18.4	-0.946719	-0.781174	-0.863946
7992	unknown protein [Arabidopsis thaliana]	1-1-5.4.1.12	-1.09176	-0.781089	-0.936426
7065	hypothetical protein [Arabidopsis thalia	1-1-5.1.17.9	-0.77614	-0.781042	-0.778591
3386	No hits found	1-1-3.1.2.5	-0.94623	-0.780996	-0.863613
3819	expressed protein [Arabidopsis thaliana]	1-1-3.2.2.18	-1.05934	-0.780459	-0.919899
13158	1-aminocyclopropane-1-carboxylate oxidas	1-1-8.4.7.12	-0.760543	-0.780387	-0.770465
7628	No sequence	1-1-5.3.4.5	-0.984898	-0.779753	-0.882325
8088	No sequence	1-1-5.4.6.3	-0.882918	-0.779664	-0.831291
4322	expressed protein [Arabidopsis thaliana]	1-1-3.3.6.17	-0.245317	-0.779349	-0.512333
6120	No hits found	1-1-4.3.12.9	-0.563866	-0.77816	-0.671013
6198	No sequence	1-1-4.3.16.3	-0.608085	-0.777413	-0.692749
2081	Cytochrome P450 72A1 (CYPLXXII) (Secolog	1-1-2.1.20.2	-1.11343	-0.77708	-0.945255
3911	No sequence	1-1-3.2.7.5	-1.07698	-0.776875	-0.926925
9144	AT5g25110/T11H3_120 [Arabidopsis thalian	1-1-6.2.16.9	-1.19989	-0.776269	-0.98808
10747	peroxidase (EC 1.11.1.7) TPX2 precursor	1-1-7.2.12.16	-1.57563	-0.776213	-1.17592
290	cyclin-dependent protein kinase p34cdc2	1-1-1.1.14.17	-0.917972	-0.775578	-0.846775
12258	No sequence	1-1-8.2.4.15	-1.20755	-0.775337	-0.991444
6128	No sequence	1-1-4.3.12.17	-0.92712	-0.775146	-0.851133
5102	CBL-interacting protein kinase 23 [Arabi	1-1-4.1.3.20	-0.47198	-0.774768	-0.623374
10369	protein tyrosine phosphatase [Lycopersic	1-1-7.1.14.16	-1.1421	-0.774708	-0.958405
4207	vector sequence	1-1-3.3.1.7	-1.76745	-0.774008	-1.27073
7139	regulator of chromosome condensation (ce	1-1-5.1.20.20	-0.721198	-0.773458	-0.747328
3431	No sequence	1-1-3.1.4.8	-0.265379	-0.773164	-0.519271
4072	protein kinase family [Arabidopsis thali	1-1-3.2.14.19	-0.649946	-0.773091	-0.711518
12440	plasma membrane protein - common tobacco	1-1-8.2.13.8	-0.338194	-0.772747	-0.555471
5121	No sequence	1-1-4.1.4.18	-0.938298	-0.772535	-0.855417
11131	transcription factor RAU1 [Oryza sativa]	1-1-7.3.11.1	-0.59064	-0.772015	-0.681328
3772	No hits found	1-1-3.1.20.13	-1.06391	-0.771604	-0.917755
7996	membrane related protein CP5, putative [	1-1-5.4.1.16	-0.334472	-0.771262	-0.552867
3434	expressed protein [Arabidopsis thaliana]	1-1-3.1.4.11	-1.10491	-0.770741	-0.937824
6010	DC1.2 homologue [Nicotiana tabacum]	1-1-4.3.7.4	-0.65238	-0.770313	-0.711347
1734	No sequence	1-1-2.1.3.12	-1.36465	-0.77023	-1.06744
8386	No sequence	1-1-5.4.20.7	-1.23012	-0.770149	-1.00013
6218	No hits found	1-1-4.3.17.2	-0.66663	-0.769897	-0.718263
7771	No hits found	1-1-5.3.11.1	-1.08121	-0.769634	-0.92542
2331	zinc finger (C3HC4-type RING finger) pro	1-1-2.2.11.21	-0.781223	-0.769596	-0.775409
5232	AWJL218 protein - wheat	1-1-4.1.10.3	-1.45478	-0.768203	-1.11149
10980	expressed protein [Arabidopsis thaliana]	1-1-7.3.3.18	-1.66658	-0.768098	-1.21734
11559	expressed protein [Arabidopsis thaliana]	1-1-7.4.11.9	-0.58398	-0.767872	-0.675926
5877	tyramine hydroxycinnamoyl transferase [S	1-1-4.2.20.18	-0.0402073	-0.767432	-0.40382
1153	No hits found	1-1-1.3.15.19	-0.436148	-0.766732	-0.60144
3974	Pyruvate,phosphate dikinase, chloroplast	1-1-3.2.10.5	0.449587	-0.766174	-0.158293
7455	Pto-responsive gene 1 protein [Lycopersi	1-1-5.2.15.21	-1.60972	-0.766152	-1.18794
12243	pectinesterase (EC 3.1.1.11) isoform 3 -	1-1-8.2.3.21	-1.71305	-0.765808	-1.23943
2373	Phenylalanine ammonia-lyase (PAL)	1-1-2.2.13.21	0.202211	-0.763555	-0.280672
2837	putative receptor-like serine-threonine	1-1-2.3.16.2	-1.12575	-0.763089	-0.94442
4856	Ribulose bisphosphate carboxylase small	1-1-3.4.12.5	-2.35211	-0.761579	-1.55685
13139	No hits found	1-1-8.4.6.14	-0.716062	-0.761551	-0.738807
5918	No sequence	1-1-4.3.2.17	-0.701224	-0.760729	-0.730977
8956	No sequence	1-1-6.2.7.10	-0.69173	-0.760553	-0.726141
2804	No sequence	1-1-2.3.14.11	-0.853377	-0.760544	-0.80696
5115	No sequence	1-1-4.1.4.12	-0.629359	-0.760388	-0.694873
7630	expressed protein [Arabidopsis thaliana]	1-1-5.3.4.7	-1.30132	-0.759134	-1.03023
1881	myb-related transcription factor LBM1 [N	1-1-2.1.10.12	-0.355234	-0.758714	-0.556974
2907	cellulose synthase isolog [Arabidopsis t	1-1-2.3.19.9	-0.922736	-0.758455	-0.840596
8716	No sequence	1-1-6.1.16.1	-0.110307	-0.75824	-0.434274
973	actin [imported] - Malva pusilla	1-1-1.3.7.7	-0.230944	-0.757711	-0.494327
11476	putative alcohol dehydrogenase [Lycopers	1-1-7.4.7.10	-0.796198	-0.757621	-0.77691
11108	probable nitrate transporter ntp3 [impor	1-1-7.3.9.20	-0.299409	-0.757096	-0.528252
5922	ubiquitin conjugating protein [Avicennia	1-1-4.3.2.21	-0.359914	-0.756482	-0.558198
12386	photosystem II protein W homolog T5F17.1	1-1-8.2.10.17	-1.65566	-0.756211	-1.20593
5236	hypothetical protein SENU1, senescence u	1-1-4.1.10.7	-1.33226	-0.756143	-1.0442
10941	SYM10 protein [Pisum sativum]	1-1-7.3.1.21	-1.08161	-0.756016	-0.918812
11399	putative glycyl tRNA synthetase [Arabido	1-1-7.4.3.17	-1.38785	-0.755146	-1.0715
1678	Pectinesterase 3 precursor (Pectin methy	1-1-1.4.20.19	-0.0617667	-0.754723	-0.408245
902	50S RIBOSOMAL PROTEIN L24, CHLOROPLAST P	1-1-1.3.3.20	-1.2668	-0.754092	-1.01045
13278	dormancy-associated protein -related [Ar	1-1-8.4.13.6	-0.913885	-0.753987	-0.833936
12215	arabinogalactan protein [Nicotiana alata	1-1-8.2.2.14	-0.837903	-0.753817	-0.79586
7939	expressed protein [Arabidopsis thaliana]	1-1-5.3.19.1	-0.850774	-0.753334	-0.802054
6774	type-A response regulator [Catharanthus	1-1-5.1.3.12	-0.813459	-0.753117	-0.783288
5564	No sequence	1-1-4.2.5.20	-1.19246	-0.75308	-0.972768
623	No sequence	1-1-1.2.10.14	-0.610324	-0.752613	-0.681468
559	expressed protein [Arabidopsis thaliana]	1-1-1.2.7.13	-1.21523	-0.752346	-0.98379
3038	No sequence	1-1-2.4.5.14	-1.141	-0.751587	-0.946292
11057	No sequence	1-1-7.3.7.11	-1.40308	-0.751531	-1.0773
10248	nam-like protein 18 [Petunia x hybrida]	1-1-7.1.8.21	-0.686675	-0.750624	-0.71865
8629	expressed protein [Arabidopsis thaliana]	1-1-6.1.11.19	-1.01483	-0.750302	-0.882567
9530	No sequence	1-1-6.3.14.17	-0.581275	-0.749912	-0.665594
3497	chlorophyll a oxygenase (chlorophyll b s	1-1-3.1.7.11	-0.867287	-0.74991	-0.808599
4282	sugar transporter, putative [Arabidopsis	1-1-3.3.4.19	-0.763279	-0.749707	-0.756493
7890	No sequence	1-1-5.3.16.15	-0.726439	-0.749554	-0.737996
6641	PAPS-reductase-like protein [Catharanthu	1-1-4.4.17.5	-0.867061	-0.749355	-0.808208
6003	putative chloroplast thiazole biosynthet	1-1-4.3.6.18	-1.36515	-0.749313	-1.05723
10575	expressed protein [Arabidopsis thaliana]	1-1-7.2.4.12	-0.338717	-0.749273	-0.543995
12439	No sequence	1-1-8.2.13.7	-1.10421	-0.749117	-0.926663
6155	No sequence	1-1-4.3.14.2	-1.01129	-0.74879	-0.880038
6680	calcium-dependent protein kinase [Fragar	1-1-4.4.19.2	0.0928374	-0.74876	-0.327961
1029	bell-like homeodomain protein 2 [Lycoper	1-1-1.3.9.21	-0.925607	-0.748107	-0.836857
10165	expressed protein [Arabidopsis thaliana]	1-1-7.1.5.1	-1.35242	-0.74761	-1.05001
3396	expressed protein [Arabidopsis thaliana]	1-1-3.1.2.15	-1.42389	-0.747458	-1.08567
3641	No sequence	1-1-3.1.14.8	-0.89367	-0.747443	-0.820556
10291	No sequence	1-1-7.1.11.1	-1.21635	-0.747265	-0.981809
8977	expressed protein [Arabidopsis thaliana]	1-1-6.2.8.10	-0.935743	-0.745833	-0.840788
4042	DEAD box RNA helicase, putative [Arabido	1-1-3.2.13.10	-0.453461	-0.745798	-0.599629
4508	expressed protein [Arabidopsis thaliana]	1-1-3.3.15.14	-0.556712	-0.744763	-0.650738
3676	No sequence	1-1-3.1.16.1	-0.944392	-0.743488	-0.84394
5552	expressed protein [Arabidopsis thaliana]	1-1-4.2.5.8	-0.604708	-0.743056	-0.673882
11714	No hits found	1-1-7.4.18.17	-0.207881	-0.742938	-0.47541
7464	high mobility group protein 2-related [A	1-1-5.2.16.9	-0.951657	-0.742766	-0.847211
2303	Yippee-like protein	1-1-2.2.10.14	-0.71818	-0.742712	-0.730446
2050	expressed protein [Arabidopsis thaliana]	1-1-2.1.18.13	-0.303403	-0.742623	-0.523013
10809	No sequence	1-1-7.2.15.15	0.818874	-0.741581	0.0386463
5912	hypothetical protein T5F17.60 - Arabidop	1-1-4.3.2.11	-0.755047	-0.741518	-0.748283
6830	beta-cyanoalanine synthase [Solanum tube	1-1-5.1.6.5	-0.662656	-0.740925	-0.70179
11564	Pto-responsive gene 1 protein [Lycopersi	1-1-7.4.11.14	0.282542	-0.740797	-0.229127
9676	expressed protein [Arabidopsis thaliana]	1-1-6.4.1.16	-0.424531	-0.74023	-0.582381
13338	glycosyl hydrolase family 17 [Arabidopsi	1-1-8.4.16.3	-1.35594	-0.739509	-1.04773
11768	hexose transporter [Lycopersicon esculen	1-1-8.1.1.8	-0.515196	-0.739402	-0.627299
3732	P450 monooxygenase [Gossypium arboreum]	1-1-3.1.18.15	-1.30423	-0.738698	-1.02146
26	No sequence	1-1-1.1.2.5	-1.54294	-0.738459	-1.1407
4684	No sequence	1-1-3.4.4.1	-1.35385	-0.738432	-1.04614
339	leucine rich repeat protein-related [Ara	1-1-1.1.17.3	-0.831639	-0.736998	-0.784318
454	Acidic 26 kDa endochitinase precursor	1-1-1.2.2.13	-1.32749	-0.736522	-1.032
6665	PROTEIN TRANSPORT PROTEIN SEC61 GAMMA SU	1-1-4.4.18.8	-0.621278	-0.736331	-0.678805
9698	copper-binding protein - related [Arabid	1-1-6.4.2.17	-0.669395	-0.736036	-0.702715
12881	Acidic 26 kDa endochitinase precursor	1-1-8.3.14.8	-1.67503	-0.735625	-1.20533
3419	No sequence	1-1-3.1.3.17	-1.02706	-0.735588	-0.881323
1688	No sequence	1-1-2.1.1.8	-1.13336	-0.73506	-0.934212
5399	GSK-3-like protein MsK4 [Medicago sativa	1-1-4.1.18.2	-0.561639	-0.734578	-0.648109
2546	putative RING zinc finger protein-like p	1-1-2.3.2.5	-1.46462	-0.734027	-1.09932
9705	No hits found	1-1-6.4.3.3	-1.17203	-0.733445	-0.952738
2249	expressed protein [Arabidopsis thaliana]	1-1-2.2.8.2	0.158439	-0.733415	-0.287488
7880	protein kinase-like protein [Arabidopsis	1-1-5.3.16.5	-0.630616	-0.733098	-0.681857
1466	No sequence	1-1-1.4.10.17	-0.940502	-0.732565	-0.836534
6868	RING/C3HC4/PHD zinc finger-like protein	1-1-5.1.8.1	-0.65782	-0.732371	-0.695096
2380	Avr9/Cf-9 rapidly elicited protein 216 [	1-1-2.2.14.7	-0.717205	-0.732371	-0.724788
13275	expressed protein [Arabidopsis thaliana]	1-1-8.4.13.3	-0.503608	-0.732074	-0.617841
3697	No sequence	1-1-3.1.17.1	-0.526762	-0.731951	-0.629356
832	No sequence	1-1-1.2.20.13	-0.665398	-0.731824	-0.698611
9026	28 kDa ribonucleoprotein, chloroplast pr	1-1-6.2.10.17	-1.45668	-0.731767	-1.09422
6362	glycerol-3-phosphate acyltransferase [Ci	1-1-4.4.3.20	-0.896901	-0.73131	-0.814105
7201	expressed protein [Arabidopsis thaliana]	1-1-5.2.3.19	-0.790286	-0.731207	-0.760747
7866	expressed protein [Arabidopsis thaliana]	1-1-5.3.15.12	-0.110735	-0.730965	-0.42085
7929	SF16 protein {Helianthus annuus} -relate	1-1-5.3.18.12	-0.391696	-0.730767	-0.561231
1548	hydrolase, alpha/beta fold family [Arabi	1-1-1.4.14.15	-1.38569	-0.730573	-1.05813
2574	chloroplast nucleoid DNA-binding protein	1-1-2.3.3.12	-0.22119	-0.730157	-0.475673
2823	No sequence	1-1-2.3.15.9	-0.589303	-0.730111	-0.659707
10879	pol protein [Cucumis melo]	1-1-7.2.19.1	-1.09905	-0.730049	-0.914551
4484	AT5g59220/mnc17_110 [Arabidopsis thalian	1-1-3.3.14.11	-0.82664	-0.729226	-0.777933
7671	expressed protein [Arabidopsis thaliana]	1-1-5.3.6.6	-1.60343	-0.728751	-1.16609
7038	ZPT2-13 [Petunia x hybrida]	1-1-5.1.16.3	-0.759941	-0.728642	-0.744291
3643	No sequence	1-1-3.1.14.10	-0.0655171	-0.728232	-0.396875
4217	No sequence	1-1-3.3.1.17	-1.07824	-0.727839	-0.903038
1043	pectinesterase (pectin methylesterase) f	1-1-1.3.10.14	1.9984	-0.727628	0.635385
758	No sequence	1-1-1.2.17.2	-0.757592	-0.727437	-0.742514
2137	chloroplast 30S ribosomal protein S20, p	1-1-2.2.2.16	-1.25085	-0.726959	-0.988905
11537	Triosephosphate isomerase, chloroplast p	1-1-7.4.10.8	-1.08058	-0.726585	-0.903584
967	No sequence	1-1-1.3.7.1	-1.31145	-0.726475	-1.01896
8703	No sequence	1-1-6.1.15.9	-1.05525	-0.725919	-0.890585
1236	putative receptor-like protein kinase [O	1-1-1.3.19.18	-2.09457	-0.725897	-1.41023
10825	No sequence	1-1-7.2.16.10	-1.51255	-0.725828	-1.11919
1249	No sequence	1-1-1.3.20.10	0.320649	-0.725585	-0.202468
12610	expressed protein [Arabidopsis thaliana]	1-1-8.3.1.10	-1.43015	-0.725558	-1.07786
2940	transport protein -related [Arabidopsis	1-1-2.3.20.21	-0.295268	-0.724883	-0.510075
5181	E coli genome sequence	1-1-4.1.7.15	-0.686203	-0.724203	-0.705203
9940	thioredoxin M-type 4, chloroplast precur	1-1-6.4.14.7	-1.66643	-0.723718	-1.19507
2763	DNA binding protein E4/E8BP-1 - tomato	1-1-2.3.12.12	-0.414884	-0.723477	-0.56918
6079	expressed protein [Arabidopsis thaliana]	1-1-4.3.10.10	-1.02466	-0.723218	-0.873941
8532	RAD23 protein [Lycopersicon esculentum]	1-1-6.1.7.6	-0.848845	-0.722494	-0.785669
4354	FRUCTOSE-1,6-BISPHOSPHATASE, CYTOSOLIC (	1-1-3.3.8.7	-0.352605	-0.722172	-0.537388
9528	putative ribosomal protein S29 [Oryza sa	1-1-6.3.14.15	-0.531581	-0.721568	-0.626575
1319	PATHOGENESIS-RELATED GENES TRANSCRIPTION	1-1-1.4.3.17	-0.610622	-0.721055	-0.665839
11205	cyclin-dependent protein kinase p34cdc2	1-1-7.3.14.12	-0.772802	-0.720878	-0.74684
2567	vacuolar processing enzyme-1b [Nicotiana	1-1-2.3.3.5	-0.742467	-0.720774	-0.731621
8060	No sequence	1-1-5.4.4.17	-0.96195	-0.720092	-0.841021
8849	hypothetical protein [Cicer arietinum]	1-1-6.2.2.8	-1.16191	-0.719533	-0.940719
3805	putative receptor-like serine-threonine	1-1-3.2.2.4	-1.25197	-0.719467	-0.985718
611	No sequence	1-1-1.2.10.2	-0.619442	-0.719336	-0.669389
7928	glutaredoxin protein family [Arabidopsis	1-1-5.3.18.11	-0.476853	-0.71889	-0.597872
1116	No hits found	1-1-1.3.14.3	-0.520597	-0.718589	-0.619593
6625	No sequence	1-1-4.4.16.10	-0.115427	-0.718211	-0.416819
8424	RNA Binding Protein 45 [Nicotiana plumba	1-1-6.1.2.3	-1.58884	-0.717543	-1.15319
6190	No sequence	1-1-4.3.15.16	-0.801728	-0.717321	-0.759525
5287	zinc finger protein [Capsicum annuum]	1-1-4.1.12.16	-0.368912	-0.717319	-0.543116
2135	phosphoribosylanthranilate isomerase	1-1-2.2.2.14	-1.16108	-0.71728	-0.93918
10221	No sequence	1-1-7.1.7.15	-2.26425	-0.717252	-1.49075
8114	No sequence	1-1-5.4.7.8	-0.960932	-0.71656	-0.838746
4095	hypothetical protein [Solanum demissum]	1-1-3.2.15.21	-1.72571	-0.716417	-1.22106
11114	No sequence	1-1-7.3.10.5	-0.409071	-0.716097	-0.562584
2699	late-embryogenesis protein homolog - tom	1-1-2.3.9.11	0.326222	-0.715979	-0.194879
11152	similar to unknown protein [Arabidopsis	1-1-7.3.12.1	-1.19802	-0.715656	-0.956838
4804	No sequence	1-1-3.4.9.16	-0.721951	-0.714434	-0.718192
788	RNA binding protein homolog - common tob	1-1-1.2.18.11	-0.738468	-0.714232	-0.72635
2555	cytosolic cysteine synthase [Solanum tub	1-1-2.3.2.14	-1.18654	-0.714191	-0.950363
1599	No sequence	1-1-1.4.17.3	-0.543444	-0.714085	-0.628765
4183	No sequence	1-1-3.2.20.4	0.170214	-0.713328	-0.271557
1807	No sequence	1-1-2.1.7.1	-1.11849	-0.712856	-0.915675
9253	28 kDa ribonucleoprotein, chloroplast pr	1-1-6.3.1.13	-1.50751	-0.712585	-1.11005
5239	thylakoid lumenal 16.5 kDa protein, chlo	1-1-4.1.10.10	-0.951615	-0.712528	-0.832072
10914	Hydroquinone glucosyltransferase (Arbuti	1-1-7.2.20.15	-0.437326	-0.711657	-0.574492
3495	No sequence	1-1-3.1.7.9	-1.00138	-0.710722	-0.856049
8057	glucose acyltransferase [Lycopersicon pe	1-1-5.4.4.14	-1.25719	-0.710215	-0.983703
4308	pyrroline-5-carboxylate reductase [Arabi	1-1-3.3.6.3	0.380469	-0.709839	-0.164685
4326	subtilisin-like proteinase (EC 3.4.21.-)	1-1-3.3.6.21	-0.662354	-0.709319	-0.685836
386	No hits found	1-1-1.1.19.8	-0.669892	-0.709169	-0.68953
4358	Ubiquitin-conjugating enzyme E2-17 kDa (	1-1-3.3.8.11	0.192054	-0.708864	-0.258405
10106	No sequence	1-1-7.1.2.5	-0.573279	-0.708341	-0.64081
3314	predicted protein [Arabidopsis thaliana]	1-1-2.4.18.17	-0.633673	-0.707878	-0.670775
4313	unknown protein [Arabidopsis thaliana]	1-1-3.3.6.8	-1.08481	-0.707758	-0.896285
678	hypothetical protein [Arabidopsis thalia	1-1-1.2.13.6	0.884114	-0.707719	0.0881974
8945	ATP-dependent Clp protease proteolytic s	1-1-6.2.6.20	-1.24594	-0.70622	-0.976082
6455	hydrolase, alpha/beta fold family [Arabi	1-1-4.4.8.8	-0.437281	-0.705249	-0.571265
7588	Chlorophyll A-B binding protein 1B, chlo	1-1-5.3.2.7	-0.715282	-0.705086	-0.710184
8549	expressed protein [Arabidopsis thaliana]	1-1-6.1.8.2	-0.782201	-0.704889	-0.743545
5452	unknown [Arabidopsis thaliana]	1-1-4.1.20.13	-0.951497	-0.704483	-0.82799
1685	eIF4E [Lycopersicon esculentum]	1-1-2.1.1.5	-1.72453	-0.703078	-1.2138
13178	ubiquitin-conjugating enzyme family [Ara	1-1-8.4.8.11	-0.628835	-0.702226	-0.665531
6313	isoflavone reductase-related [Arabidopsi	1-1-4.4.1.13	-1.5571	-0.702056	-1.12958
10706	expressed protein [Arabidopsis thaliana]	1-1-7.2.10.17	-1.10596	-0.702001	-0.90398
11003	No sequence	1-1-7.3.4.20	-1.05666	-0.701084	-0.878872
2773	No sequence	1-1-2.3.13.1	-1.49302	-0.701007	-1.09701
3310	hypothetical protein F26P21.170 - Arabid	1-1-2.4.18.13	-0.819377	-0.700591	-0.759984
5745	F-box protein family [Arabidopsis thalia	1-1-4.2.14.12	-1.02606	-0.699019	-0.862538
2659	E coli genome sequence	1-1-2.3.7.13	-1.23543	-0.698366	-0.966897
12737	Ferredoxin--NADP reductase, leaf-type is	1-1-8.3.7.11	-0.409794	-0.698033	-0.553914
10133	ethylene response factor 3 [Lycopersicon	1-1-7.1.3.11	-0.866663	-0.696528	-0.781596
9977	No sequence	1-1-6.4.16.2	-1.21505	-0.69632	-0.955685
10374	No sequence	1-1-7.1.14.21	-0.728803	-0.695777	-0.71229
11375	putative mitogen-activated protein kinas	1-1-7.4.2.14	-0.920343	-0.695408	-0.807876
4945	bell-like homeodomain protein 3 [Lycoper	1-1-3.4.16.10	-0.590474	-0.695361	-0.642917
852	ABC transporter family protein [Arabidop	1-1-1.3.1.12	-0.65684	-0.69534	-0.67609
8268	RING zinc finger ankyrin protein -relate	1-1-5.4.14.15	-0.626245	-0.695269	-0.660757
4054	No sequence	1-1-3.2.14.1	-1.04929	-0.695035	-0.872163
3500	No sequence	1-1-3.1.7.14	-1.14536	-0.695028	-0.920196
6479	nodule-enhanced protein phosphatase type	1-1-4.4.9.11	-0.374839	-0.694129	-0.534484
12622	annexin-like protein [Medicago sativa]	1-1-8.3.2.1	-0.833716	-0.693075	-0.763396
6524	RNA recognition motif (RRM)-containing p	1-1-4.4.11.14	0.0886002	-0.692978	-0.302189
7129	hypothetical protein [Cicer arietinum]	1-1-5.1.20.10	-0.438679	-0.692729	-0.565704
8240	expressed protein [Arabidopsis thaliana]	1-1-5.4.13.8	-0.424574	-0.692633	-0.558603
8890	No sequence	1-1-6.2.4.7	-0.373254	-0.691447	-0.53235
6548	cysteine proteinase (EC 3.4.22.-) precur	1-1-4.4.12.17	-0.309755	-0.690507	-0.500131
9027	No sequence	1-1-6.2.10.18	-0.86004	-0.690094	-0.775067
4001	CBL-interacting protein kinase 1 [Arabid	1-1-3.2.11.11	0.407467	-0.689988	-0.14126
13092	No sequence	1-1-8.4.4.9	-0.188978	-0.689969	-0.439473
2438	pentatricopeptide (PPR) repeat-containin	1-1-2.2.17.2	-0.997594	-0.689841	-0.843718
10488	MutT/nudix family protein [Arabidopsis t	1-1-7.1.20.9	-0.699263	-0.689654	-0.694459
11745	No sequence	1-1-7.4.20.6	0.0848579	-0.689619	-0.30238
6276	No sequence	1-1-4.3.19.18	-0.682995	-0.688414	-0.685705
11216	SPF1 protein - sweet potato	1-1-7.3.15.2	0.0593813	-0.688308	-0.314463
3919	E coli genome sequence	1-1-3.2.7.13	-1.08094	-0.688053	-0.884494
3746	hypothetical protein At2g30900 [Arabidop	1-1-3.1.19.8	-0.653413	-0.687643	-0.670528
2	No sequence	1-1-1.1.1.2	-0.624232	-0.687272	-0.655752
8481	50S RIBOSOMAL PROTEIN L21, CHLOROPLAST P	1-1-6.1.4.18	-1.32533	-0.687122	-1.00622
1571	finger protein Dof - common tobacco (fra	1-1-1.4.15.17	-0.653236	-0.68659	-0.669913
11661	WRKY transcription factor Nt-SubD48 [Nic	1-1-7.4.16.6	-1.10877	-0.685897	-0.897331
6544	No sequence	1-1-4.4.12.13	-0.849773	-0.685855	-0.767814
6148	No sequence	1-1-4.3.13.16	-0.345838	-0.685848	-0.515843
9337	No sequence	1-1-6.3.5.13	-0.962174	-0.685718	-0.823946
7284	expressed protein [Arabidopsis thaliana]	1-1-5.2.7.18	-0.569665	-0.68565	-0.627658
3791	30S ribosomal protein S13, chloroplast p	1-1-3.2.1.11	-0.921753	-0.685427	-0.80359
8974	invertase inhibitor precursor - tomato	1-1-6.2.8.7	0.212996	-0.685362	-0.236183
10935	probable transcription factor SF3 - comm	1-1-7.3.1.15	-0.58149	-0.685157	-0.633324
7395	No sequence	1-1-5.2.13.3	-0.955964	-0.684996	-0.82048
3079	tonoplast intrinsic protein, delta type	1-1-2.4.7.13	-0.549891	-0.683947	-0.616919
10822	No sequence	1-1-7.2.16.7	-0.693256	-0.683853	-0.688555
3058	cyclin A1 [Lycopersicon esculentum]	1-1-2.4.6.13	-0.641061	-0.683678	-0.662369
433	glutamate decarboxylase isozyme 1 [Nicot	1-1-1.2.1.13	0.21631	-0.682907	-0.233299
10525	hypothetical protein At2g42620 [imported	1-1-7.2.2.4	-0.918781	-0.681363	-0.800072
6115	putative thaumatin-like protein precurso	1-1-4.3.12.4	-0.867136	-0.680789	-0.773963
8180	inorganic pyrophosphatase - like protein	1-1-5.4.10.11	-1.01111	-0.680205	-0.845659
3316	F1K23.23 [Arabidopsis thaliana]	1-1-2.4.18.19	-0.549835	-0.679331	-0.614583
4920	No sequence	1-1-3.4.15.6	-0.176718	-0.678651	-0.427684
1012	No sequence	1-1-1.3.9.4	-0.595851	-0.678611	-0.637231
1002	No sequence	1-1-1.3.8.15	-1.18701	-0.678146	-0.93258
9840	CER1 protein, putative [Arabidopsis thal	1-1-6.4.9.12	-0.267761	-0.6776	-0.47268
856	expressed protein [Arabidopsis thaliana]	1-1-1.3.1.16	-0.847659	-0.677513	-0.762586
11775	unknown protein [imported] - Arabidopsis	1-1-8.1.1.15	-0.963934	-0.676699	-0.820317
1638	Hypothetical protein [Oryza sativa (japo	1-1-1.4.18.21	-0.321968	-0.676452	-0.49921
1154	OSJNBb0017I01.6 [Oryza sativa (japonica	1-1-1.3.15.20	-1.62627	-0.67576	-1.15101
8965	No hits found	1-1-6.2.7.19	-1.18911	-0.675395	-0.932254
9392	GRAM domain-containing protein [Arabidop	1-1-6.3.8.5	-0.567803	-0.675371	-0.621587
1771	No sequence	1-1-2.1.5.7	-1.05214	-0.675335	-0.863736
12614	expressed protein [Arabidopsis thaliana]	1-1-8.3.1.14	-0.437954	-0.675332	-0.556643
3653	No sequence	1-1-3.1.14.20	0.548993	-0.674637	-0.0628217
12338	F2K11.21 [Arabidopsis thaliana]	1-1-8.2.8.11	-0.495156	-0.67401	-0.584583
842	transcription factor JERF2 [Lycopersicon	1-1-1.3.1.2	-0.728809	-0.673975	-0.701392
169	potential chimera	1-1-1.1.9.1	-1.44874	-0.673922	-1.06133
4160	No sequence	1-1-3.2.19.2	-0.631775	-0.673393	-0.652584
6783	ultraviolet-B-repressible protein [Trifo	1-1-5.1.3.21	-0.804407	-0.673247	-0.738827
11472	No hits found	1-1-7.4.7.6	-1.8095	-0.672362	-1.24093
1618	OSJNBa0093F12.21 [Oryza sativa (japonica	1-1-1.4.18.1	-0.560021	-0.671934	-0.615977
12808	hexose transporter [Lycopersicon esculen	1-1-8.3.10.19	-0.820677	-0.671476	-0.746077
8062	chlorophyll a/b-binding protein type I p	1-1-5.4.4.19	-0.554103	-0.671344	-0.612723
6568	glycosyl hydrolase family 17 [Arabidopsi	1-1-4.4.13.16	0.851276	-0.670992	0.0901422
10904	No hits found	1-1-7.2.20.5	-0.443179	-0.670838	-0.557009
10114	auxin-induced (indole-3-acetic acid indu	1-1-7.1.2.13	-1.00685	-0.670457	-0.838655
5713	expressed protein [Arabidopsis thaliana]	1-1-4.2.13.1	0.19258	-0.670365	-0.238893
5598	No sequence	1-1-4.2.7.12	-0.281533	-0.670078	-0.475805
13314	dnaJ protein homolog - potato	1-1-8.4.14.21	-0.200965	-0.670009	-0.435487
3262	No sequence	1-1-2.4.16.7	-0.746324	-0.668578	-0.707451
3076	No sequence	1-1-2.4.7.10	-2.12838	-0.667912	-1.39814
11934	expressed protein [Arabidopsis thaliana]	1-1-8.1.9.6	-1.68201	-0.667816	-1.17491
197	glutamate decarboxylase isozyme 1 [Nicot	1-1-1.1.10.8	0.529663	-0.667622	-0.0689794
1010	No sequence	1-1-1.3.9.2	-0.592277	-0.667557	-0.629917
5421	Prf [Lycopersicon esculentum]	1-1-4.1.19.3	-0.354873	-0.667533	-0.511203
6571	protein kinase family [Arabidopsis thali	1-1-4.4.13.19	-0.22711	-0.66712	-0.447115
10774	No sequence	1-1-7.2.14.1	-1.24475	-0.667045	-0.955898
1022	No sequence	1-1-1.3.9.14	0.0157397	-0.666409	-0.325335
9866	ubiquitin-conjugating enzyme family [Ara	1-1-6.4.10.17	-0.721109	-0.665152	-0.69313
7352	unknown protein [Oryza sativa (japonica	1-1-5.2.11.2	-0.813197	-0.664346	-0.738772
3851	putative regulator of nonsense transcrip	1-1-3.2.4.8	-0.430753	-0.664177	-0.547465
491	enoyl-CoA hydratase/isomerase family [Ar	1-1-1.2.4.8	-0.704019	-0.663995	-0.684007
12411	No sequence	1-1-8.2.11.21	-0.423946	-0.663928	-0.543937
10759	LysM domain-containing receptor-like kin	1-1-7.2.13.7	0.242637	-0.66344	-0.210402
7081	No sequence	1-1-5.1.18.4	-0.835111	-0.663192	-0.749152
9617	oxidoreductase, zinc-binding dehydrogena	1-1-6.3.18.20	-1.12809	-0.663031	-0.89556
4060	No sequence	1-1-3.2.14.7	-0.68536	-0.662565	-0.673963
2231	ELONGATION FACTOR G, CHLOROPLAST PRECURS	1-1-2.2.7.5	0.0348044	-0.662111	-0.313653
1330	geranyl diphosphate synthase (GPPS)(dime	1-1-1.4.4.7	-0.226407	-0.661901	-0.444154
9460	putative disease resistance protein [Ara	1-1-6.3.11.10	-0.194779	-0.660481	-0.42763
5830	heat shock factor [Nicotiana tabacum]	1-1-4.2.18.13	-0.817427	-0.660174	-0.7388
9775	No sequence	1-1-6.4.6.10	-0.936469	-0.660127	-0.798298
7304	No sequence	1-1-5.2.8.17	-1.42396	-0.659477	-1.04172
3387	hypothetical protein At2g20820 [imported	1-1-3.1.2.6	-0.468863	-0.658857	-0.56386
9410	Carbonic anhydrase, chloroplast precurso	1-1-6.3.9.2	-0.430604	-0.658818	-0.544711
7994	unknown protein [Arabidopsis thaliana]	1-1-5.4.1.14	-0.758059	-0.658384	-0.708222
1032	unknown protein [Oryza sativa (japonica	1-1-1.3.10.3	-0.698766	-0.656567	-0.677666
1614	DNA-binding protein NtWRKY3 [Nicotiana t	1-1-1.4.17.18	-0.455893	-0.656271	-0.556082
8545	No sequence	1-1-6.1.7.19	-1.28694	-0.656138	-0.971538
8398	expressed protein [Arabidopsis thaliana]	1-1-5.4.20.19	-0.416464	-0.655156	-0.53581
6956	expressed protein [Arabidopsis thaliana]	1-1-5.1.12.5	-1.97952	-0.654622	-1.31707
12166	No sequence	1-1-8.1.20.7	-0.593595	-0.654338	-0.623967
4229	potential chimera	1-1-3.3.2.8	-1.13903	-0.654301	-0.896665
7846	No sequence	1-1-5.3.14.13	-1.1414	-0.654159	-0.897778
6322	Contains similarity to 21 KD subunit of	1-1-4.4.2.1	-0.230232	-0.654015	-0.442124
5100	No sequence	1-1-4.1.3.18	-0.960243	-0.653736	-0.806989
10280	No sequence	1-1-7.1.10.11	-1.27678	-0.653378	-0.965077
5909	27k vesicle-associated membrane protein-	1-1-4.3.2.8	-0.72885	-0.653358	-0.691104
2243	unknown protein [Oryza sativa (japonica	1-1-2.2.7.17	0.650273	-0.652874	-0.0013003
9321	No sequence	1-1-6.3.4.18	-1.27334	-0.652788	-0.963066
10288	Aminomethyltransferase, mitochondrial pr	1-1-7.1.10.19	-0.960886	-0.652404	-0.806645
1331	No sequence	1-1-1.4.4.8	-1.26272	-0.652327	-0.957525
3011	putative PTS protein [Cicer arietinum]	1-1-2.4.4.8	-1.00576	-0.651586	-0.828674
8693	leucine-rich repeat transmembrane protei	1-1-6.1.14.20	-0.460653	-0.649807	-0.55523
6039	vector sequence	1-1-4.3.8.12	-1.22274	-0.649803	-0.93627
209	miraculin homolog, root-knot nematode-in	1-1-1.1.10.20	0.461848	-0.64805	-0.093101
627	No sequence	1-1-1.2.10.18	-1.09625	-0.647274	-0.871763
391	No sequence	1-1-1.1.19.13	-1.00622	-0.647229	-0.826723
1788	Spermidine synthase 1 (Putrescine aminop	1-1-2.1.6.3	-0.80047	-0.646609	-0.72354
6062	CTV.15 [Poncirus trifoliata]	1-1-4.3.9.14	-0.571124	-0.646357	-0.608741
10817	No sequence	1-1-7.2.16.2	-1.13804	-0.645936	-0.89199
10953	expressed protein [Arabidopsis thaliana]	1-1-7.3.2.12	-0.276906	-0.64569	-0.461298
[truncated: 11,441 more rows]
